# Supplementary material for: Integrated Analysis of the miRNAome and Transcriptome Reveals miRNA–mRNA Regulatory Networks in Catharanthus roseus Through Cuscuta campestris-Mediated Infection With “Candidatus Liberibacter asiaticus”
Source: Front Microbiol. 2022 Mar 3;13:799819. doi: 10.3389/fmicb.2022.799819 (PMC8928264; doi:10.3389/fmicb.2022.799819)
Supplement: Supplementary file 1 [file Table_1.xlsx]

## Sheet: Table S1
Table S1. List of primers used in this study for RT-qPCR validation
mRNA expression analysis primers
Gene ID	Gene	Forward Primers (5'->3')	Reverse Primers (5'->3')	Discription
CRO_T016727	PP2-A13	CACTCGCCGCCATAAAACAC	AGAAGCAGCCCGAAATGACC	phloem protein 2-A13
CRO_T019695	PP2-B15	CCCCCAAATGCACGTCAAAG	CCAGAACCAAACAGCGAATGA	phloem protein 2-B15
CRO_T009810	OSM34	GTTGCACCCGTGGCATAAAA	ATAAGCATCAGGGCACCTCTC	ATOSM34|osmotin 34
CRO_T023109		CTCATGCGATGGGTTTGGGA	GCCACACAATAGTCCCGTCC	Curculin-like (mannose-binding) lectin family protein
CRO_T019048	PPR	CAAGGCCCAATTTCACGGTT	CAGTTTTCCCACTCCCCTCAA	Pentatricopeptide repeat (PPR) superfamily protein
CRO_T010788	GA2ox	AAAGGATTGGCCGAAACGGT	GTTGAGGATCGCCAGGGAAA	gibberellin 2-oxidase
CRO_U6		ATTGCCATTTTGGTCCCTGGT	ATGGCAAACAAAAGCAGCCTC
miRNA target expression analysis primers
Gene ID	Gene	Forward Primers (5'->3')	Reverse Primers (5'->3')	Discription
CRO_T001022		TGGTCCTTGATTGCTGGGAG	GAGTAGGTTGTGGTTCCGCC	transcription factor (MYB)
CRO_T002811	LHCA5	GATGGAACGTAAGCCCCTCT	AGAATGCCGACAACTCCAGC	Photosystem I chlorophyll a/b-binding protein 5
CRO_T003266		TGTATCCGGAGCTTTGCGTT	TGCAATTCGAGGCGGAATCT	Plant invertase/pectin methylesterase inhibitor superfamily
CRO_T005117	ZIP5	GATCTTCTCGCCGCTGACTT	CGACATACAGCCAGCACCAA	zinc transporter 5 precursor
CRO_T007320		AGGTGGCAGTGGTTGAGTTT	TCTCTCCTTGCCAACTCCAAA	CBL-interacting protein kinase
CRO_T007448		GGCAGAGAGTGCATGTGTTG	AGTTGCAGTCGCCCTGTTT	NAC1, NAC domain containing transcription factor
CRO_T008728		TTGACGGAAGCCTTGTTGGT	CGGCGCTCTCAGTTCTAGTT	light harvesting complex photosystem II
CRO_T012754		TGATGGAAGGTGAAGACAGTGG	TTGCCTCCATTACCATCATCCA	Putative E3 ubiquitin-protein ligase RING1a
CRO_T015047	CYP45071B	CGGGACCTTTACCTCATCGT	GACCGATCTGCAACGGCTAA	cytochrome P450, family 71, subfamily B, polypeptide
CRO_T015576		GATCCCTCCCCAACACGAC	CGTTCGACAACGCACATCC	NDH-dependent cyclic electron flow
CRO_T016444	ATG8	CAAACGGGGCACAGTCTCAA	AGCTCGCTCACTGAGGATAA	ATG8 autophagosome ubiquitin-fold protein
CRO_T016857	ConA	AATGGGAGGGCATCAACACA	ACCAAAGGTGGTTTCCCTTC	Concanavalin A-like lectin protein kinase family protein
CRO_T016971		GTCGGGAGGGATCTGAAAGG	CAGTCGGCAAGGAGACTTGT	Deoxyxylulose-5-phosphate synthase
CRO_T017900		GACTTGCCGATTGTGGCTTC	TCCCCAACTCATAACGGTGC	SOS3-interacting protein
CRO_T021136		TGGGTGCAGGTAACTATGGG	AGGGAACATCTCCAACAAGCA	indole-3-acetic acid inducible
CRO_T021801	MuDR	CAAAGGGGGAAACGGTACGA	GGCGTGGTCTTAGAGTGGTT	Remorin family protein
CRO_T026357		TCGCGACAAACGTACAGAAGA	CTTGTTTCCTACCCCGTTCCT	MuDR family transposase
CRO_T030170		GCCGTGCAAAAGGTGAGTTC	CAGTAGACTCGGGGGCTTTC	EPIDERMAL PATTERNING FACTOR-like protein
CRO_T032245	ZIP1	AACGATGCCGCTAGAGAAGG	ACGTGAACCATACCCGTAGC	zinc transporter 1 precursor
miRNA expression analysis primers
miRNA	Forward Primers (5'->3')	Reverse Primers (5'->3')	Universal reverse primer (5'->3')
miR828-x	AACACGTGTCTTGCTCAAATGA	GTCGTATCCAGTGCAGGGTCCGAGGTATTCGCACTGGATACGACTGGAAT	CAGTGCAGGGTCCGAGGT
miR164-x	AACAGATGGAGAAGCAGGGC	GTCGTATCCAGTGCAGGGTCCGAGGTATTCGCACTGGATACGACTGCACG
novel-m1312-3p	CCACGGAGCCTTTGATATATTCA	GTCGTATCCAGTGCAGGGTCCGAGGTATTCGCACTGGATACGACTTGATA
novel-m1458-5p	ACGAGATCCATCTCATCCTGC	GTCGTATCCAGTGCAGGGTCCGAGGTATTCGCACTGGATACGACTAAGAA
novel-m1092-3p	AAGTCGCTCGATAACGCACA	GTCGTATCCAGTGCAGGGTCCGAGGTATTCGCACTGGATACGACACAATG
novel-m1934-3p	GGCCAGTTTGAATAGAAGGCC	GTCGTATCCAGTGCAGGGTCCGAGGTATTCGCACTGGATACGACACACAT
novel-m1728-5p	GAGCGCGTATGTTGAAATTCAG	GTCGTATCCAGTGCAGGGTCCGAGGTATTCGCACTGGATACGACGCTCCT
novel-m0300-5p	AATGCTTCTCCCTCAAGCACT	GTCGTATCCAGTGCAGGGTCCGAGGTATTCGCACTGGATACGACTCAATG

## Sheet: Table S2
Table S2. Transcriptomic and small RNA reads mapped to the Catharanthus roseus genome
Sample	Transcriptome datasets				Small RNA datasets
	Total	Mapped	Ratio (%)		Total	Mapped	Ratio (%)
H1a	46765620	28115399	60.1		25074428	18279573	72.6
H1_1	44313452	26614659	60.1		26843400	22208802	82.7	CLas inoculation by dodder-mediated transmission in this study
H1_2	48681022	29194009	60		24505945	15900406	64.9
H1_3	47302386	28537529	60.3		23873940	16729512	70.1
H2a	44099448	26274764	60		22202290	16134602	72.7
H2_1	43762098	26274764	60		21998860	15096810	68.6
H2_2	45150290	27166929	60.1		21780235	16338797	75
H2_3	45314014	27075123	59.8		22827775	16968198	74.3
ASa	41159529	24293828	59		20587939	14667048	71.2
AS1	40275544	23955894	59.5		20941108	15016440	71.7
AS2	40570022	23644209	58.3		20289281	14295335	70.5
AS3	42633022	25281382	59.3		20533428	14689370	71.5
Ha	46441985	2742442920	59					CLas inoculation by top grafting
H1	43093118	2533013476	58.8
H2	48758200	2911352122	59.7
H3	47474636	2782963162	58.6
Sa	44221259	2585066528	58.5
S1	40838228	2433550007	59.6
S2	48754228	2813606498	57.7
S3	43071322	2508043080	58.2
Ya	41995233	2371056304	56.5
Y1	40921950	2300222810	56.2
Y2	42391728	2392589128	56.4
Y3	42672020	2420356974	56.7

## Sheet: Table S3
Table S3. Differentially expressed genes assigned to different pathways in MapMan
BINCODE	Mapman_annotation	IDENTIFIER	Type	DESCRIPTION	AS/H1 log₂FC	AS/H2 log₂FC	S/H log₂FC	Y/H log₂FC	miRNA_target
1.1.1.1.1	Photosynthesis.photophosphorylation.photosystem II.LHC-II complex.component LHCb1/2/3	CRO_T005418	Transcript	component LHCb1/2/3 of LHC-II complex	-2	-2	-1.8	-3	CRO_T016973	#N/A
1.1.1.1.1	Photosynthesis.photophosphorylation.photosystem II.LHC-II complex.component LHCb1/2/3	CRO_T001171	Transcript	component LHCb1/2/3 of LHC-II complex	0	0	-1.6	-2.9	CRO_T019961	#N/A
1.1.1.1.1	Photosynthesis.photophosphorylation.photosystem II.LHC-II complex.component LHCb1/2/3	CRO_T001172	Transcript	component LHCb1/2/3 of LHC-II complex	-1.2	-1.4	-1.8	-2.9	CRO_T002666	#N/A
1.1.1.1.1	Photosynthesis.photophosphorylation.photosystem II.LHC-II complex.component LHCb1/2/3	CRO_T014907	Transcript	component LHCb1/2/3 of LHC-II complex	-1.5	-1.8	-2.1	-3.5	CRO_T007969	#N/A
1.1.1.1.1	Photosynthesis.photophosphorylation.photosystem II.LHC-II complex.component LHCb1/2/3	CRO_T023903	Transcript	component LHCb1/2/3 of LHC-II complex	-1.5	-1.7	-1.7	-3.4	CRO_T033133	#N/A
1.1.1.1.4	Photosynthesis.photophosphorylation.photosystem II.LHC-II complex.component LHCb6	CRO_T021469	Transcript	component LHCb6 of LHC-II complex	-1.4	-1.7	-1.9	-3.6	CRO_T006427	#N/A
1.1.1.2.1.5.1	Photosynthesis.photophosphorylation.photosystem II.PS-II complex.reaction center complex.cytochrome b559 heterodimer.component alpha/PsbE	CRO_T013629	Transcript	component alpha/PsbE of PS-II cytochrome b559 heterodimer	0	0	0	-0.4	CRO_T006620	#N/A
1.1.1.2.1.5.1	Photosynthesis.photophosphorylation.photosystem II.PS-II complex.reaction center complex.cytochrome b559 heterodimer.component alpha/PsbE	CRO_T027149	Transcript	component alpha/PsbE of PS-II cytochrome b559 heterodimer	0	0	0	-2.5	CRO_T006182	#N/A
1.1.1.2.1.5.1	Photosynthesis.photophosphorylation.photosystem II.PS-II complex.reaction center complex.cytochrome b559 heterodimer.component alpha/PsbE	CRO_T009788	Transcript	component alpha/PsbE of PS-II cytochrome b559 heterodimer	-1.1	0	0	0	CRO_T014555	#N/A
1.1.1.2.1.5.2	Photosynthesis.photophosphorylation.photosystem II.PS-II complex.reaction center complex.cytochrome b559 heterodimer.component beta/PsbF	CRO_T009788	Transcript	component beta/PsbF of PS-II cytochrome b559 heterodimer	-1.1	0	0	0	CRO_T024819	#N/A
1.1.1.2.1.6	Photosynthesis.photophosphorylation.photosystem II.PS-II complex.reaction center complex.component PsbI	CRO_T017322	Transcript	component PsbI of PS-II reaction center complex	-1.5	-1.7	0	-0.8	CRO_T006628	#N/A
1.1.1.2.1.6	Photosynthesis.photophosphorylation.photosystem II.PS-II complex.reaction center complex.component PsbI	CRO_T031155	Transcript	component PsbI of PS-II reaction center complex	0	-1.3	0	0	CRO_T016559	#N/A
1.1.1.2.2.1	Photosynthesis.photophosphorylation.photosystem II.PS-II complex.oxygen-evolving center (OEC) extrinsic proteins.component OEC33/PsbO	CRO_T004678	Transcript	component PsbO/OEC33 of PS-II oxygen-evolving center	-1.1	-1.1	-1.2	-2.2	CRO_T016709	#N/A
1.1.1.2.2.2.1	Photosynthesis.photophosphorylation.photosystem II.PS-II complex.oxygen-evolving center (OEC) extrinsic proteins.Viridiplantae-specific components.component OEC23/PsbP	CRO_T023941	Transcript	component PsbP of PS-II oxygen-evolving center	0	-1.1	-1.1	-2.1	CRO_T028626	#N/A
1.1.1.2.2.2.2	Photosynthesis.photophosphorylation.photosystem II.PS-II complex.oxygen-evolving center (OEC) extrinsic proteins.Viridiplantae-specific components.component OEC16/PsbQ	CRO_T004160	Transcript	component PsbQ of PS-II oxygen-evolving center	-1.5	-1.5	-1.6	-2.9	CRO_T027623	#N/A
1.1.1.2.3	Photosynthesis.photophosphorylation.photosystem II.PS-II complex.component PsbH	CRO_T015462	Transcript	component PsbH of PS-II complex	0	0	0	-1.9	CRO_T007047	#N/A
1.1.1.2.3	Photosynthesis.photophosphorylation.photosystem II.PS-II complex.component PsbH	CRO_T016480	Transcript	component PsbH of PS-II complex	0	0	0	-0.6	CRO_T023678	#N/A
1.1.1.2.4	Photosynthesis.photophosphorylation.photosystem II.PS-II complex.component PsbJ	CRO_T015076	Transcript	component PsbJ of PS-II complex	0	0	0	0.5	CRO_T021124	#N/A
1.1.1.2.4	Photosynthesis.photophosphorylation.photosystem II.PS-II complex.component PsbJ	CRO_T005834	Transcript	component PsbJ of PS-II complex	0	0	0	3.1	CRO_T008771	#N/A
1.1.1.2.4	Photosynthesis.photophosphorylation.photosystem II.PS-II complex.component PsbJ	CRO_T014873	Transcript	component PsbJ of PS-II complex	0	-1.2	0	0	CRO_T025080	#N/A
1.1.1.2.5	Photosynthesis.photophosphorylation.photosystem II.PS-II complex.component PsbK	CRO_T017322	Transcript	component PsbK of PS-II complex	-1.5	-1.7	0	-0.8	CRO_T016746	#N/A
1.1.1.2.5	Photosynthesis.photophosphorylation.photosystem II.PS-II complex.component PsbK	CRO_T031155	Transcript	component PsbK of PS-II complex	0	-1.3	0	0	CRO_T009487	#N/A
1.1.1.2.6	Photosynthesis.photophosphorylation.photosystem II.PS-II complex.component PsbL	CRO_T027149	Transcript	component PsbL of PS-II complex	0	0	0	-2.5	CRO_T013279	#N/A
1.1.1.2.8	Photosynthesis.photophosphorylation.photosystem II.PS-II complex.component PsbN	CRO_T006925	Transcript	component PsbN of PS-II complex	0	0	0.5	0.3	CRO_T017963	#N/A
1.1.1.2.8	Photosynthesis.photophosphorylation.photosystem II.PS-II complex.component PsbN	CRO_T016480	Transcript	component PsbN of PS-II complex	0	0	0	-0.6	CRO_T005058	#N/A
1.1.1.2.9	Photosynthesis.photophosphorylation.photosystem II.PS-II complex.component PsbR	CRO_T007453	Transcript	component PsbR of PS-II complex	-0.9	-0.9	-1.2	-2.6	CRO_T031089	#N/A
1.1.1.2.11	Photosynthesis.photophosphorylation.photosystem II.PS-II complex.component PsbTn	CRO_T019910	Transcript	component PsbTn of PS-II complex	-1.6	-1.6	-1.2	-2.6	CRO_T030081	#N/A
1.1.1.2.12	Photosynthesis.photophosphorylation.photosystem II.PS-II complex.component PsbW	CRO_T032641	Transcript	component PsbW of PS-II complex	-1.3	-1.3	-1.2	-2.6	CRO_T008089	#N/A
1.1.1.2.13	Photosynthesis.photophosphorylation.photosystem II.PS-II complex.component PsbX	CRO_T025032	Transcript	component PsbX of PS-II complex	-1.1	-1.3	-1.2	-2.3	CRO_T000908	#N/A
1.1.1.2.14	Photosynthesis.photophosphorylation.photosystem II.PS-II complex.component PsbY	CRO_T017049	Transcript	component PsbY of PS-II complex	-1	-1	-1.2	-2.4	CRO_T023892	#N/A
1.1.1.2.15	Photosynthesis.photophosphorylation.photosystem II.PS-II complex.component PsbZ	CRO_T021668	Transcript	component PsbZ of PS-II complex	-1.2	-1.6	0	0	CRO_T030404	#N/A
1.1.1.3.2	Photosynthesis.photophosphorylation.photosystem II.assembly and maintenance.assembly factor (LPA2)	CRO_T020973	Transcript	LPA2 protein involved in PS-II assembly	0	0	-0.4	-1.2	CRO_T011191	#N/A
1.1.1.3.6	Photosynthesis.photophosphorylation.photosystem II.assembly and maintenance.assembly factor (HCF243)	CRO_T017666	Transcript	HCF243 protein involved in PS-II assembly	-1.3	-0.9	-1.8	-2.4	CRO_T032188	#N/A
1.1.1.3.7.2	Photosynthesis.photophosphorylation.photosystem II.assembly and maintenance.HCF244-OHP assembly factor complex.component OHP1	CRO_T025848	Transcript	OHP1 LHC-related protein	-1	-1.1	-0.5	-1.3	CRO_T026087	#N/A
1.1.1.3.7.2	Photosynthesis.photophosphorylation.photosystem II.assembly and maintenance.HCF244-OHP assembly factor complex.component OHP1	CRO_T025849	Transcript	OHP1 LHC-related protein	0	0	0.6	0.5	CRO_T011173	#N/A
1.1.1.3.7.3	Photosynthesis.photophosphorylation.photosystem II.assembly and maintenance.HCF244-OHP assembly factor complex.component OHP2	CRO_T026967	Transcript	OHP2 LHC-related protein	-0.8	-0.7	-0.8	-1.4	CRO_T029724	#N/A
1.1.1.3.8	Photosynthesis.photophosphorylation.photosystem II.assembly and maintenance.regulatory protein (Psb27)	CRO_T025928	Transcript	Psb27 protein involved in PS-II assembly	-1.2	-1.3	-0.8	-2.1	CRO_T000328	#N/A
1.1.1.3.9	Photosynthesis.photophosphorylation.photosystem II.assembly and maintenance.regulatory protein (Psb28)	CRO_T011438	Transcript	Psb28 protein involved in PS-II assembly	-1.3	-1.3	-0.9	-1.9	CRO_T016484	#N/A
1.1.1.3.10	Photosynthesis.photophosphorylation.photosystem II.assembly and maintenance.assembly factor (Psb29)	CRO_T016973	Transcript	Psb29 protein involved in PS-II assembly	-0.9	-0.9	0	-0.7	CRO_T015380	CRO_T016973
1.1.1.3.12	Photosynthesis.photophosphorylation.photosystem II.assembly and maintenance.assembly factor (Psb32)	CRO_T019961	Transcript	Psb32 protein involved in PS-II assembly	-0.9	-1	-1.2	-2.3	CRO_T022085	CRO_T019961
1.1.1.3.13	Photosynthesis.photophosphorylation.photosystem II.assembly and maintenance.stabilizing factor (Psb33)	CRO_T023291	Transcript	Psb33 protein involved in PS-II assembly	-0.8	-0.9	-1.5	-2.4	CRO_T016354	#N/A
1.1.1.3.14	Photosynthesis.photophosphorylation.photosystem II.assembly and maintenance.assembly factor (PAM68)	CRO_T025895	Transcript	PAM68 protein involved in PS-II assembly	-1	-1	-0.5	-1.4	CRO_T024867	#N/A
1.1.1.3.14	Photosynthesis.photophosphorylation.photosystem II.assembly and maintenance.assembly factor (PAM68)	CRO_T001370	Transcript	PAM68 protein involved in PS-II assembly	0	0	-0.4	-1	CRO_T001667	#N/A
1.1.1.3.15	Photosynthesis.photophosphorylation.photosystem II.assembly and maintenance.assembly factor (RBD1)	CRO_T032575	Transcript	RBD1 protein involved in PS-II assembly	0	0	-1.1	-2.4	CRO_T002057	#N/A
1.1.1.3.18	Photosynthesis.photophosphorylation.photosystem II.assembly and maintenance.assembly factor (SCO2)	CRO_T017428	Transcript	SCO2 protein involved in PS-II assembly	0	0	0	-0.6	CRO_T027051	#N/A
1.1.1.3.19	Photosynthesis.photophosphorylation.photosystem II.assembly and maintenance.assembly factor (TerC)	CRO_T022591	Transcript	TerC protein involved in PS-II assembly	0	-0.9	0	-0.4	CRO_T030170	#N/A
1.1.1.3.21	Photosynthesis.photophosphorylation.photosystem II.assembly and maintenance.assembly factor (LQY1)	CRO_T003348	Transcript	LQY1 protein involved in PS-II assembly	-1.3	-1.1	-1.2	-2	CRO_T016702	#N/A
1.1.1.3.22	Photosynthesis.photophosphorylation.photosystem II.assembly and maintenance.assembly factor (HHL1)	CRO_T003870	Transcript	HHL1 protein involved in PS-II assembly	0	-0.8	-0.7	-1.6	CRO_T021113	#N/A
1.1.1.3.25	Photosynthesis.photophosphorylation.photosystem II.assembly and maintenance.psbJ/psbN-translation activator (LPE1)	CRO_T006616	Transcript	psbJ/psbN-translation activator (LPE1)	0	0	-0.3	-0.4	CRO_T033612	#N/A
1.1.1.4.3	Photosynthesis.photophosphorylation.photosystem II.photosynthetic acclimation.acclimation factor (MPH2)	CRO_T010797	Transcript	photosynthetic acclimation MPH2 acclimation factor	-1.2	-1.3	-0.3	-1.1	CRO_T014456	#N/A
1.1.1.4.4	Photosynthesis.photophosphorylation.photosystem II.photosynthetic acclimation.acclimation factor (APE)	CRO_T014859	Transcript	photosynthetic acclimation APE acclimation factor	-0.7	0	-1	-1.9	CRO_T003022	#N/A
1.1.1.5.1.2.1	Photosynthesis.photophosphorylation.photosystem II.photoprotection.non-photochemical quenching (NPQ).PsbS-dependent machinery.regulatory protein (PsbS)	CRO_T023285	Transcript	non-photochemical quenching PsbS protein	-1.2	-1.3	-1.4	-2.9	CRO_T001085	#N/A
1.1.1.5.1.3.1	Photosynthesis.photophosphorylation.photosystem II.photoprotection.non-photochemical quenching (NPQ).xanthophyll cycle.violaxanthin de-epoxidase	CRO_T024472	Transcript	violaxanthin de-epoxidase	-1.3	-0.9	-0.3	-0.8	CRO_T010451	#N/A
1.1.1.5.1.4	Photosynthesis.photophosphorylation.photosystem II.photoprotection.non-photochemical quenching (NPQ).NPQ-regulatory protein (FLAP1)	CRO_T024988	Transcript	FLAP1 non-photochemical quenching regulator protein	0	0	-1.2	-1.9	CRO_T010798	#N/A
1.1.1.5.1.5	Photosynthesis.photophosphorylation.photosystem II.photoprotection.non-photochemical quenching (NPQ).NPQ-regulatory lipocalin (LCNP)	CRO_T011841	Transcript	LCNP non-photochemical quenching regulator lipocalin	-1	-1.2	0	-0.8	CRO_T026902	#N/A
1.1.1.5.2	Photosynthesis.photophosphorylation.photosystem II.photoprotection.protein (MPH1)	CRO_T032307	Transcript	MPH1 protein involved in photoprotection	0	0	-1.1	-1.8	CRO_T025666	#N/A
1.1.1.5.2	Photosynthesis.photophosphorylation.photosystem II.photoprotection.protein (MPH1)	CRO_T017488	Transcript	MPH1 protein involved in photoprotection	-0.8	-0.9	-1	-1.7	CRO_T008732	#N/A
1.1.1.6.1.1	Photosynthesis.photophosphorylation.photosystem II.LHC-related protein groups.two-helix LHC-related protein group.protein (SEP1)	CRO_T030496	Transcript	SEP1 LHC-related protein	-1	-1	-0.7	-1.4	CRO_T004948	#N/A
1.1.1.6.1.2	Photosynthesis.photophosphorylation.photosystem II.LHC-related protein groups.two-helix LHC-related protein group.protein (SEP2)	CRO_T010063	Transcript	SEP2 LHC-related protein	3	1.8	0.7	0.8	CRO_T000828	#N/A
1.1.1.6.1.3	Photosynthesis.photophosphorylation.photosystem II.LHC-related protein groups.two-helix LHC-related protein group.protein (SEP3)	CRO_T021649	Transcript	SEP3 LHC-related protein	0	0	-0.4	-1	CRO_T029317	#N/A
1.1.1.6.1.4	Photosynthesis.photophosphorylation.photosystem II.LHC-related protein groups.two-helix LHC-related protein group.protein (SEP4)	CRO_T017927	Transcript	SEP4 LHC-related protein	-0.6	0	0	-0.7	CRO_T022946	#N/A
1.1.1.6.2.1	Photosynthesis.photophosphorylation.photosystem II.LHC-related protein groups.three-helix LHC-related protein group.protein (ELIP)	CRO_T002759	Transcript	ELIP LHC-related protein	4.9	2.3	2.1	1.8	CRO_T010304	#N/A
1.1.2.2	Photosynthesis.photophosphorylation.cytochrome b6/f complex.apocytochrome b component PetB	CRO_T031776	Transcript	apocytochrome b component PetB of cytochrome b6/f complex	-0.7	-0.6	-0.7	-1.4	CRO_T012443	#N/A
1.1.2.3	Photosynthesis.photophosphorylation.cytochrome b6/f complex.Rieske iron-sulfur component PetC	CRO_T011161	Transcript	Rieske iron-sulfur component PetC of cytochrome b6/f complex	-1.1	-1	-1.5	-2.5	CRO_T013801	#N/A
1.1.2.7	Photosynthesis.photophosphorylation.cytochrome b6/f complex.component PetM/VII	CRO_T012952	Transcript	component PetM/VII of cytochrome b6/f complex	-1.5	-1.4	-0.7	-1.7	CRO_T016895	#N/A
1.1.2.9.1.1	Photosynthesis.photophosphorylation.cytochrome b6/f complex.assembly.CCB cytochrome b6 maturation system (system IV).assembly factor (CCB1)	CRO_T030677	Transcript	assembly factor CCB1 of CCB cytochrome b6 maturation system (system IV)	-0.7	-0.7	-0.3	-0.9	CRO_T006735	#N/A
1.1.2.9.1.2	Photosynthesis.photophosphorylation.cytochrome b6/f complex.assembly.CCB cytochrome b6 maturation system (system IV).assembly factor (CCB2)	CRO_T004354	Transcript	assembly factor CCB2 of CCB cytochrome b6 maturation system (system IV)	-1.1	-1.3	-1.1	-1.7	CRO_T020917	#N/A
1.1.2.9.1.3	Photosynthesis.photophosphorylation.cytochrome b6/f complex.assembly.CCB cytochrome b6 maturation system (system IV).assembly factor (CCB3)	CRO_T029165	Transcript	assembly factor CCB3 of CCB cytochrome b6 maturation system (system IV)	-1	-0.8	0.5	-0.6	CRO_T026054	#N/A
1.1.2.9.2.1	Photosynthesis.photophosphorylation.cytochrome b6/f complex.assembly.CCS cytochrome f/c6 maturation system (system II).assembly factor (CcsA)	CRO_T002666	Transcript	assembly factor CcsA of CCS cytochrome f/c6 maturation system (system II)	0	1.4	0	0	CRO_T018593	CRO_T002666
1.1.2.9.2.2	Photosynthesis.photophosphorylation.cytochrome b6/f complex.assembly.CCS cytochrome f/c6 maturation system (system II).assembly factor (Ccs1/CcsB)	CRO_T000823	Transcript	assembly factor CcsB of CCS cytochrome f/c6 maturation system (system II)	-0.8	0	0	-0.6	CRO_T001022	#N/A
1.1.2.9.2.3	Photosynthesis.photophosphorylation.cytochrome b6/f complex.assembly.CCS cytochrome f/c6 maturation system (system II).assembly factor (Ccs5/CcdA)	CRO_T014909	Transcript	assembly factor CcdA of CCS cytochrome f/c6 maturation system (system II)	-1	-0.8	-0.7	-1.3	CRO_T027906	#N/A
1.1.2.9.3	Photosynthesis.photophosphorylation.cytochrome b6/f complex.assembly.assembly factor (HCF153)	CRO_T028971	Transcript	HCF153 protein involved in cytochrome b6/f complex assembly	-0.7	0	-0.6	-1.2	CRO_T025193	#N/A
1.1.2.9.4	Photosynthesis.photophosphorylation.cytochrome b6/f complex.assembly.assembly factor (HCF222)	CRO_T032389	Transcript	HCF222 protein involved in cytochrome b6/f complex assembly	-1.1	0	-1.2	-2.3	CRO_T020162	#N/A
1.1.2.9.5	Photosynthesis.photophosphorylation.cytochrome b6/f complex.assembly.assembly factor (HCF164)	CRO_T004681	Transcript	HCF164 protein involved in cytochrome b6/f complex assembly	0	0	-1.2	-1.6	CRO_T013751	#N/A
1.1.2.9.6	Photosynthesis.photophosphorylation.cytochrome b6/f complex.assembly.assembly factor (DAC)	CRO_T014944	Transcript	DAC protein involved in cytochrome b6/f complex assembly	0	0	-0.5	-1	CRO_T013607	#N/A
1.1.3.1	Photosynthesis.photophosphorylation.Cytb6/f to PS-I electron carriers.plastocyanin	CRO_T008172	Transcript	plastocyanin electron carrier	-1.4	-1.6	-1.6	-3	CRO_T027146	#N/A
1.1.4.1.2	Photosynthesis.photophosphorylation.photosystem I.LHC-I complex.component LHCa2	CRO_T010915	Transcript	component LHCa2 of LHC-I complex	-1.3	-1.4	-1.5	-2.8	CRO_T030992	#N/A
1.1.4.1.3	Photosynthesis.photophosphorylation.photosystem I.LHC-I complex.component LHCa3	CRO_T031823	Transcript	component LHCa3 of LHC-I complex	-1.2	-1.3	-1.6	-2.9	CRO_T009467	#N/A
1.1.4.1.4	Photosynthesis.photophosphorylation.photosystem I.LHC-I complex.component LHCa4	CRO_T025029	Transcript	component LHCa4 of LHC-I complex	0	-1.3	-1.5	-3.2	CRO_T018400	#N/A
1.1.4.1.6	Photosynthesis.photophosphorylation.photosystem I.LHC-I complex.component LHCa6	CRO_T005933	Transcript	component LHCa6 of LHC-I complex	-1.7	-1.7	0	-1.4	CRO_T022772	#N/A
1.1.4.2.4	Photosynthesis.photophosphorylation.photosystem I.PS-I complex.component PsaD	CRO_T030619	Transcript	component PsaD of PS-I complex	0	0	-1.6	-2.9	CRO_T009510	#N/A
1.1.4.2.5	Photosynthesis.photophosphorylation.photosystem I.PS-I complex.component PsaE	CRO_T004429	Transcript	component PsaE of PS-I complex	-1.4	-1.3	-1.7	-3.2	CRO_T026070	#N/A
1.1.4.2.6	Photosynthesis.photophosphorylation.photosystem I.PS-I complex.component PsaF	CRO_T000717	Transcript	component PsaF of PS-I complex	-1.3	-1.2	-1.8	-3	CRO_T023137	#N/A
1.1.4.2.7	Photosynthesis.photophosphorylation.photosystem I.PS-I complex.component PsaG	CRO_T033394	Transcript	component PsaG of PS-I complex	-1.3	-1.6	-2	-3.5	CRO_T018303	#N/A
1.1.4.2.8	Photosynthesis.photophosphorylation.photosystem I.PS-I complex.component PsaH	CRO_T021334	Transcript	component PsaH of PS-I complex	-1.3	-1.4	-1.5	-2.7	CRO_T008020	#N/A
1.1.4.2.11	Photosynthesis.photophosphorylation.photosystem I.PS-I complex.component PsaK	CRO_T029041	Transcript	component PsaK of PS-I complex	-1.5	-1.5	-1.7	-3.5	CRO_T003413	#N/A
1.1.4.2.12	Photosynthesis.photophosphorylation.photosystem I.PS-I complex.component PsaL	CRO_T017953	Transcript	component PsaL of PS-I complex	-1.3	-1.2	-1.8	-3	CRO_T019635	#N/A
1.1.4.2.14	Photosynthesis.photophosphorylation.photosystem I.PS-I complex.component PsaN	CRO_T027396	Transcript	component PsaN of PS-I complex	-1.2	-1.5	-2.1	-3.7	CRO_T016367	#N/A
1.1.4.2.15	Photosynthesis.photophosphorylation.photosystem I.PS-I complex.component PsaO	CRO_T027255	Transcript	component PsaO of PS-I complex	-1.9	-1.9	-1.7	-3.5	CRO_T007448	#N/A
1.1.4.3.2	Photosynthesis.photophosphorylation.photosystem I.assembly and maintenance.assembly factor (PPD1)	CRO_T001866	Transcript	PPD1 protein involved in PS-I assembly	-1.3	-1.1	-1.9	-3.2	CRO_T025185	#N/A
1.1.4.3.5	Photosynthesis.photophosphorylation.photosystem I.assembly and maintenance.assembly factor (PYG7)	CRO_T033106	Transcript	PYG7 protein involved in PS-I assembly	0	0	-0.4	-1.1	CRO_T031065	#N/A
1.1.4.3.6	Photosynthesis.photophosphorylation.photosystem I.assembly and maintenance.assembly factor (Y3IP1)	CRO_T012153	Transcript	Y3IP1 protein involved in PS-I assembly	0	0	0	-0.6	CRO_T020459	#N/A
1.1.4.3.7	Photosynthesis.photophosphorylation.photosystem I.assembly and maintenance.assembly factor (PSA2)	CRO_T004647	Transcript	PSA2 protein involved in PS-I assembly	-0.7	0	0	-1	CRO_T032613	#N/A
1.1.4.3.8	Photosynthesis.photophosphorylation.photosystem I.assembly and maintenance.assembly factor (PSA3)	CRO_T025950	Transcript	assembly factor PSA3 involved in PS-I assembly	0	0	0.3	0	CRO_T012002	#N/A
1.1.4.3.8	Photosynthesis.photophosphorylation.photosystem I.assembly and maintenance.assembly factor (PSA3)	CRO_T025955	Transcript	assembly factor PSA3 involved in PS-I assembly	0	0	0	-0.9	CRO_T032048	#N/A
1.1.5.1	Photosynthesis.photophosphorylation.linear electron flow.ferredoxin electron carrier	CRO_T006433	Transcript	ferredoxin electron carrier	-1.4	-1.6	-1.4	-2.5	CRO_T027357	#N/A
1.1.5.1	Photosynthesis.photophosphorylation.linear electron flow.ferredoxin electron carrier	CRO_T007504	Transcript	ferredoxin electron carrier	3.2	2.8	0	-1	CRO_T013696	#N/A
1.1.5.1	Photosynthesis.photophosphorylation.linear electron flow.ferredoxin electron carrier	CRO_T013715	Transcript	ferredoxin electron carrier	0	0	-0.9	-0.6	CRO_T026331	#N/A
1.1.5.2.3	Photosynthesis.photophosphorylation.linear electron flow.ferredoxin-NADP reductase (FNR) activity.FNR-regulatory protein (LIR1)	CRO_T016549	Transcript	LIR1 protein involved in ferredoxin-NADP oxidoreductase regulation	0	0	0.3	0	CRO_T032183	#N/A
1.1.5.2.3	Photosynthesis.photophosphorylation.linear electron flow.ferredoxin-NADP reductase (FNR) activity.FNR-regulatory protein (LIR1)	CRO_T010144	Transcript	LIR1 protein involved in ferredoxin-NADP oxidoreductase regulation	-1.1	0	0.4	0	CRO_T009333	#N/A
1.1.6.1.1	Photosynthesis.photophosphorylation.cyclic electron flow.PGR5/PGRL1 complex.component PGR5-like	CRO_T026337	Transcript	component PGR5-like of cyclic electron flow PGR5/PGRL1 complex	0	0	-1.1	-2.1	CRO_T014337	#N/A
1.1.8.1.1.7	Photosynthesis.photophosphorylation.chlororespiration.NADH dehydrogenase-like (NDH) complex.membrane subcomplex M.component NdhG	CRO_T007969	Transcript	component NdhG of NDH membrane subcomplex M	0	0	-0.5	-0.2	CRO_T033764	CRO_T007969
1.1.8.1.2.5	Photosynthesis.photophosphorylation.chlororespiration.NADH dehydrogenase-like (NDH) complex.subcomplex A.component NdhL	CRO_T002231	Transcript	component NdhL of NDH subcomplex A	-1.1	-1.1	0	-2.3	CRO_T018200	#N/A
1.1.8.1.2.6	Photosynthesis.photophosphorylation.chlororespiration.NADH dehydrogenase-like (NDH) complex.subcomplex A.component NdhM	CRO_T007409	Transcript	component NdhM of NDH subcomplex A	-1.1	-1	-2	-4.4	CRO_T013504	#N/A
1.1.8.1.2.7	Photosynthesis.photophosphorylation.chlororespiration.NADH dehydrogenase-like (NDH) complex.subcomplex A.component NdhN	CRO_T029395	Transcript	component NdhN of NDH subcomplex A	-0.9	-0.8	-2.1	-4.3	CRO_T002669	#N/A
1.1.8.1.3.1	Photosynthesis.photophosphorylation.chlororespiration.NADH dehydrogenase-like (NDH) complex.subcomplex B.component PnsB1/NDF1	CRO_T006541	Transcript	component PnsB1/NDF1 of NDH subcomplex B	-1.5	-1.3	-1.2	-2.3	CRO_T022825	#N/A
1.1.8.1.3.2	Photosynthesis.photophosphorylation.chlororespiration.NADH dehydrogenase-like (NDH) complex.subcomplex B.component PnsB2/NDF2	CRO_T033133	Transcript	component PnsB2/NDF2 of NDH subcomplex B	-1.1	0	0.7	-0.7	CRO_T021140	CRO_T033133
1.1.8.1.3.4	Photosynthesis.photophosphorylation.chlororespiration.NADH dehydrogenase-like (NDH) complex.subcomplex B.component PnsB4/NDF6	CRO_T031062	Transcript	component PnsB4/NDF6 of NDH subcomplex B	-1.6	-1.3	-1.6	-2.9	CRO_T007762	#N/A
1.1.8.1.3.5	Photosynthesis.photophosphorylation.chlororespiration.NADH dehydrogenase-like (NDH) complex.subcomplex B.component PnsB5/NDH18	CRO_T022108	Transcript	component PnsB5/NDH18 of NDH subcomplex B	-0.9	0	-1.2	-2.1	CRO_T007398	#N/A
1.1.8.1.4.3	Photosynthesis.photophosphorylation.chlororespiration.NADH dehydrogenase-like (NDH) complex.lumen subcomplex L.component PnsL3/PQL2	CRO_T003300	Transcript	component PnsL3/PQL2 of NDH lumen subcomplex L	-1.3	-1.1	-0.8	-1.5	CRO_T002059	#N/A
1.1.8.1.5.1	Photosynthesis.photophosphorylation.chlororespiration.NADH dehydrogenase-like (NDH) complex.electron donor-binding subcomplex E.component NdhS	CRO_T019508	Transcript	component NdhS of NDH electron donor-binding subcomplex E	-0.8	-1	-2.6	-3.6	CRO_T006916	#N/A
1.1.8.1.5.2	Photosynthesis.photophosphorylation.chlororespiration.NADH dehydrogenase-like (NDH) complex.electron donor-binding subcomplex E.component NdhT	CRO_T001458	Transcript	component NdhT of NDH electron donor-binding subcomplex E	-0.8	-0.7	-1	-2.1	CRO_T018753	#N/A
1.1.8.1.5.4	Photosynthesis.photophosphorylation.chlororespiration.NADH dehydrogenase-like (NDH) complex.electron donor-binding subcomplex E.component NdhV	CRO_T031784	Transcript	component NdhV of NDH electron donor-binding subcomplex E	-1	-1	-1.6	-2.7	CRO_T001568	#N/A
1.1.8.1.6.1	Photosynthesis.photophosphorylation.chlororespiration.NADH dehydrogenase-like (NDH) complex.assembly and stabilization.ndhA-specific mRNA splicing factor	CRO_T000662	Transcript	ndhA-specific mRNA splicing factor	-1.3	-1.3	-1.7	-2.8	CRO_T017798	#N/A
1.1.8.1.6.5	Photosynthesis.photophosphorylation.chlororespiration.NADH dehydrogenase-like (NDH) complex.assembly and stabilization.assembly factor (CRR6)	CRO_T001958	Transcript	assembly factor CRR6 involved in NDH complex assembly	-1.2	-1.2	0	-0.6	CRO_T000080	#N/A
1.1.8.1.6.6	Photosynthesis.photophosphorylation.chlororespiration.NADH dehydrogenase-like (NDH) complex.assembly and stabilization.assembly factor (CRR7)	CRO_T000267	Transcript	assembly factor CRR7 involved in NDH complex assembly	-0.8	-0.7	0	-1.3	CRO_T028802	#N/A
1.1.8.1.6.8	Photosynthesis.photophosphorylation.chlororespiration.NADH dehydrogenase-like (NDH) complex.assembly and stabilization.assembly factor (CRR41)	CRO_T023407	Transcript	assembly factor CRR41 involved in NDH complex assembly	-0.7	0	0.3	0	CRO_T020821	#N/A
1.1.8.1.6.8	Photosynthesis.photophosphorylation.chlororespiration.NADH dehydrogenase-like (NDH) complex.assembly and stabilization.assembly factor (CRR41)	CRO_T023410	Transcript	assembly factor CRR41 involved in NDH complex assembly	-0.7	0	0.3	-1.2	CRO_T001232	#N/A
1.1.8.1.6.9	Photosynthesis.photophosphorylation.chlororespiration.NADH dehydrogenase-like (NDH) complex.assembly and stabilization.assembly factor (CRR42)	CRO_T028423	Transcript	assembly factor CRR42 involved in NDH complex assembly	-1.1	-1.1	-0.4	-2.6	CRO_T029230	#N/A
1.1.8.1.6.10	Photosynthesis.photophosphorylation.chlororespiration.NADH dehydrogenase-like (NDH) complex.assembly and stabilization.assembly factor (CRR9)	CRO_T017340	Transcript	assembly factor CRR9 involved in NDH complex assembly	-1.4	-1.2	0	-1.8	CRO_T016291	#N/A
1.1.8.2	Photosynthesis.photophosphorylation.chlororespiration.terminal oxidase (PTOX)	CRO_T033441	Transcript	terminal oxidase (PTOX)	0	0	0.5	0.3	CRO_T016117	#N/A
1.1.9.1.1	Photosynthesis.photophosphorylation.ATP synthase complex.membrane CF0 subcomplex.subunit a	CRO_T001319	Transcript	subunit a of membrane CF0 subcomplex of ATP synthase complex	0	0	0	-1.6	CRO_T027600	#N/A
1.1.9.1.2	Photosynthesis.photophosphorylation.ATP synthase complex.membrane CF0 subcomplex.subunit b	CRO_T031154	Transcript	subunit b of membrane CF0 subcomplex of ATP synthase complex	-1	-1	-0.5	-1.1	CRO_T030769	#N/A
1.1.9.1.3	Photosynthesis.photophosphorylation.ATP synthase complex.membrane CF0 subcomplex.subunit b_	CRO_T031112	Transcript	subunit b_ of membrane CF0 subcomplex of ATP synthase complex	-1.1	-1	-1.5	-2.7	CRO_T028730	#N/A
1.1.9.1.4	Photosynthesis.photophosphorylation.ATP synthase complex.membrane CF0 subcomplex.subunit c	CRO_T031154	Transcript	subunit c of membrane CF0 subcomplex of ATP synthase complex	-1	-1	-0.5	-1.1	CRO_T001509	#N/A
1.1.9.2.3	Photosynthesis.photophosphorylation.ATP synthase complex.peripheral CF1 subcomplex.subunit gamma	CRO_T001541	Transcript	subunit gamma of peripheral CF1 subcomplex of ATP synthase complex	1.5	0	1.5	1.7	CRO_T003647	#N/A
1.1.9.2.3	Photosynthesis.photophosphorylation.ATP synthase complex.peripheral CF1 subcomplex.subunit gamma	CRO_T016867	Transcript	subunit gamma of peripheral CF1 subcomplex of ATP synthase complex	0	0	-1.5	-2.6	CRO_T012642	#N/A
1.1.9.2.4	Photosynthesis.photophosphorylation.ATP synthase complex.peripheral CF1 subcomplex.subunit delta	CRO_T033029	Transcript	subunit delta of peripheral CF1 subcomplex of ATP synthase complex	-1.1	-1.2	-1.1	-2	CRO_T007710	#N/A
1.1.9.2.5	Photosynthesis.photophosphorylation.ATP synthase complex.peripheral CF1 subcomplex.subunit epsilon	CRO_T018771	Transcript	subunit epsilon of peripheral CF1 subcomplex of ATP synthase complex	-1.6	-1.4	0	-0.9	CRO_T016857	#N/A
1.1.9.2.5	Photosynthesis.photophosphorylation.ATP synthase complex.peripheral CF1 subcomplex.subunit epsilon	CRO_T006235	Transcript	subunit epsilon of peripheral CF1 subcomplex of ATP synthase complex	-1.4	-1.2	0	-0.7	CRO_T027139	#N/A
1.1.9.2.5	Photosynthesis.photophosphorylation.ATP synthase complex.peripheral CF1 subcomplex.subunit epsilon	CRO_T028279	Transcript	subunit epsilon of peripheral CF1 subcomplex of ATP synthase complex	-1.4	-1.3	0	-1	CRO_T003736	#N/A
1.1.9.2.5	Photosynthesis.photophosphorylation.ATP synthase complex.peripheral CF1 subcomplex.subunit epsilon	CRO_T028283	Transcript	subunit epsilon of peripheral CF1 subcomplex of ATP synthase complex	-1.3	-1.2	0	-0.8	CRO_T028620	#N/A
1.1.9.3.2	Photosynthesis.photophosphorylation.ATP synthase complex.assembly.assembly factor (BFA1)	CRO_T001413	Transcript	ATP synthase complex assembly factor (BFA1)	-1.1	-0.9	0	-0.9	CRO_T017900	#N/A
1.1.9.3.3	Photosynthesis.photophosphorylation.ATP synthase complex.assembly.assembly factor (BFA3)	CRO_T011068	Transcript	ATP synthase complex assembly factor (BFA3)	-0.7	0	0	-0.6	CRO_T028258	#N/A
1.2.1.1.2	Photosynthesis.calvin cycle.ribulose-1,5-bisphosphat carboxylase/oxygenase (RuBisCo) activity.RuBisCo heterodimer.small subunit	CRO_T003662	Transcript	small subunit of ribulose-1,5-bisphosphat carboxylase/oxygenase heterodimer	-1.6	-1.4	-2.3	-3.1	CRO_T007320	#N/A
1.2.1.1.2	Photosynthesis.calvin cycle.ribulose-1,5-bisphosphat carboxylase/oxygenase (RuBisCo) activity.RuBisCo heterodimer.small subunit	CRO_T018623	Transcript	small subunit of ribulose-1,5-bisphosphat carboxylase/oxygenase heterodimer	-2.3	-2.8	-2.7	-5	CRO_T021394	#N/A
1.2.1.1.2	Photosynthesis.calvin cycle.ribulose-1,5-bisphosphat carboxylase/oxygenase (RuBisCo) activity.RuBisCo heterodimer.small subunit	CRO_T016814	Transcript	small subunit of ribulose-1,5-bisphosphat carboxylase/oxygenase heterodimer	-1.5	-1.6	-1.3	-2.8	CRO_T024658	#N/A
1.2.1.2.2	Photosynthesis.calvin cycle.ribulose-1,5-bisphosphat carboxylase/oxygenase (RuBisCo) activity.RuBisCo assembly.auxiliary co-chaperone (CPN20)	CRO_T000232	Transcript	CPN20 auxiliary co-chaperone involved in RuBisCo assembly	0	0	1.3	0	CRO_T032985	#N/A
1.2.1.2.5	Photosynthesis.calvin cycle.ribulose-1,5-bisphosphat carboxylase/oxygenase (RuBisCo) activity.RuBisCo assembly.assembly factor (RAF1)	CRO_T011487	Transcript	RAF1 assembly factor involved in RuBisCo assembly	0	0	1	0.4	CRO_T006453	#N/A
1.2.1.2.7	Photosynthesis.calvin cycle.ribulose-1,5-bisphosphat carboxylase/oxygenase (RuBisCo) activity.RuBisCo assembly.assembly factor (BSD2)	CRO_T002590	Transcript	BSD2 assembly factor involved in RuBisCo assembly	0	-0.8	0.4	-0.7	CRO_T002098	#N/A
1.2.1.2.7	Photosynthesis.calvin cycle.ribulose-1,5-bisphosphat carboxylase/oxygenase (RuBisCo) activity.RuBisCo assembly.assembly factor (BSD2)	CRO_T022699	Transcript	BSD2 assembly factor involved in RuBisCo assembly	-0.6	0	0.3	-0.4	CRO_T028735	#N/A
1.2.1.3.1	Photosynthesis.calvin cycle.ribulose-1,5-bisphosphat carboxylase/oxygenase (RuBisCo) activity.RuBisCo regulation.lysine N-methyltransferase (RbcMT)	CRO_T018712	Transcript	lysine N-methyltransferase involved in RuBisCo regulation	0	0	-0.4	-0.9	CRO_T020869	#N/A
1.2.7	Photosynthesis.calvin cycle.transketolase	CRO_T010355	Transcript	transketolase	0	0	-1	-1.3	CRO_T020710	#N/A
1.2.9	Photosynthesis.calvin cycle.phosphopentose isomerase	CRO_T007686	Transcript	phosphopentose isomerase	-0.7	-0.8	-0.6	-0.9	CRO_T011163	#N/A
1.3.3.2	Photosynthesis.photorespiration.aminotransferase activities.serine-glyoxylate transaminase	CRO_T020882	Transcript	serine-glyoxylate transaminase	-1.4	-1.1	-2.2	-3.9	CRO_T027631	#N/A
1.3.4.2	Photosynthesis.photorespiration.glycine decarboxylase complex.aminomethyltransferase component T-protein	CRO_T002359	Transcript	aminomethyltransferase component T-protein of glycine cleavage system	-1.4	-1.4	-2	-2.9	CRO_T007945	#N/A
1.3.4.3	Photosynthesis.photorespiration.glycine decarboxylase complex.dihydrolipoyl dehydrogenase component L-protein	CRO_T001435	Transcript	dihydrolipoyl dehydrogenase component L-protein of glycine cleavage system	0	0	-0.6	0	CRO_T012409	#N/A
1.3.4.4	Photosynthesis.photorespiration.glycine decarboxylase complex.lipoamide-containing component H-protein	CRO_T015974	Transcript	lipoamide-containing component H-protein of glycine cleavage system	0.9	0	0.8	1.4	CRO_T018398	#N/A
1.3.4.4	Photosynthesis.photorespiration.glycine decarboxylase complex.lipoamide-containing component H-protein	CRO_T002453	Transcript	lipoamide-containing component H-protein of glycine cleavage system	-1.3	-1.4	-0.7	-1.9	CRO_T003359	#N/A
1.3.8	Photosynthesis.photorespiration.glycerate:glycolate transporter	CRO_T010333	Transcript	glycerate:glycolate transporter	0	0	0	-0.8	CRO_T016444	#N/A
1.3.8	Photosynthesis.photorespiration.glycerate:glycolate transporter	CRO_T010335	Transcript	glycerate:glycolate transporter	-1.5	-1.6	-1.8	-3.5	CRO_T010904	#N/A
1.4.1.1	Photosynthesis.CAM/C4 photosynthesis.phosphoenolpyruvate (PEP) carboxylase activity.PEP carboxylase	CRO_T006427	Transcript	PEP carboxylase	0	0	-0.9	-0.9	CRO_T028892	CRO_T006427
1.4.1.1	Photosynthesis.CAM/C4 photosynthesis.phosphoenolpyruvate (PEP) carboxylase activity.PEP carboxylase	CRO_T021268	Transcript	PEP carboxylase	1.6	1.2	-0.3	0	CRO_T015018	#N/A
1.4.1.2	Photosynthesis.CAM/C4 photosynthesis.phosphoenolpyruvate (PEP) carboxylase activity.PEP carboxylase regulatory kinase	CRO_T022259	Transcript	PEP carboxylase regulatory kinase	0	1.2	1	1.4	CRO_T027624	#N/A
2.1.1.2	Cellular respiration.glycolysis.cytosolic glycolysis.aldolase	CRO_T019024	Transcript	aldolase	1	0	0	0.5	CRO_T021771	#N/A
2.1.1.6	Cellular respiration.glycolysis.cytosolic glycolysis.phosphoglycerate mutase	CRO_T029550	Transcript	phosphoglycerate mutase	-1.3	-0.9	-0.8	-2.1	CRO_T026178	#N/A
2.1.1.8	Cellular respiration.glycolysis.cytosolic glycolysis.pyruvate kinase	CRO_T025972	Transcript	pyruvate kinase	0.6	0	0	0.8	CRO_T019914	#N/A
2.1.1.8	Cellular respiration.glycolysis.cytosolic glycolysis.pyruvate kinase	CRO_T031680	Transcript	pyruvate kinase	0	0	1.1	1.6	CRO_T016546	#N/A
2.1.2.2	Cellular respiration.glycolysis.methylglyoxal degradation.hydroxy-acyl-glutathione hydrolase (GLX2)	CRO_T032560	Transcript	hydroxy-acyl-glutathione hydrolase (GLX2)	0	0	0	-0.4	CRO_T024282	#N/A
2.2.1.3	Cellular respiration.pyruvate oxidation.mitochondrial pyruvate dehydrogenase complex.component E3	CRO_T001435	Transcript	component E3 of mitochondrial pyruvate dehydrogenase complex	0	0	-0.6	0	CRO_T004863	#N/A
2.2.1.4.1	Cellular respiration.pyruvate oxidation.mitochondrial pyruvate dehydrogenase complex.regulation.pyruvate dehydrogenase kinase	CRO_T001432	Transcript	pyruvate dehydrogenase kinase	0	0.6	-0.6	-0.4	CRO_T024974	#N/A
2.3.2	Cellular respiration.tricarboxylic acid cycle.aconitase	CRO_T030075	Transcript	aconitase	0	0	0	0.6	CRO_T008065	#N/A
2.3.2	Cellular respiration.tricarboxylic acid cycle.aconitase	CRO_T006608	Transcript	aconitase	1.1	0.8	0.3	1	CRO_T009285	#N/A
2.3.4.1	Cellular respiration.tricarboxylic acid cycle.2-oxoglutarate dehydrogenase complex.component E1	CRO_T030462	Transcript	component E1 of 2-oxoglutarate dehydrogenase complex	1.7	1.9	0.8	1.5	CRO_T001337	#N/A
2.3.4.1	Cellular respiration.tricarboxylic acid cycle.2-oxoglutarate dehydrogenase complex.component E1	CRO_T028651	Transcript	component E1 of 2-oxoglutarate dehydrogenase complex	1.2	1	0.6	1.1	CRO_T005928	#N/A
2.3.4.3	Cellular respiration.tricarboxylic acid cycle.2-oxoglutarate dehydrogenase complex.component E3	CRO_T001435	Transcript	component E3 of 2-oxoglutarate dehydrogenase complex	0	0	-0.6	0	CRO_T004598	#N/A
2.3.6.1.2	Cellular respiration.tricarboxylic acid cycle.succinate dehydrogenase complex.components.iron-sulphur component SDH2	CRO_T006620	Transcript	iron-sulphur component SDH2 of succinate dehydrogenase complex	0	0.8	1	2.1	CRO_T031905	CRO_T006620
2.3.6.1.3	Cellular respiration.tricarboxylic acid cycle.succinate dehydrogenase complex.components.membrane-anchor component SDH3	CRO_T005592	Transcript	membrane-anchor component SDH3 of succinate dehydrogenase complex	0	-1.6	0	1.3	CRO_T003266	#N/A
2.3.6.1.4	Cellular respiration.tricarboxylic acid cycle.succinate dehydrogenase complex.components.membrane-anchor component SDH4	CRO_T003145	Transcript	membrane-anchor component SDH4 of succinate dehydrogenase complex	0	0	1	0	CRO_T005429	#N/A
2.3.6.1.5	Cellular respiration.tricarboxylic acid cycle.succinate dehydrogenase complex.components.component SDH5	CRO_T014350	Transcript	component SDH5 of succinate dehydrogenase complex	0	0	0.5	0.7	CRO_T027681	#N/A
2.3.6.1.7	Cellular respiration.tricarboxylic acid cycle.succinate dehydrogenase complex.components.component SDH7	CRO_T001374	Transcript	component SDH7 of succinate dehydrogenase complex	0	0	0.6	0.7	CRO_T006514	#N/A
2.3.6.2.1	Cellular respiration.tricarboxylic acid cycle.succinate dehydrogenase complex.assembly.flavinylation factor (SDHAF2)	CRO_T027530	Transcript	succinate dehydrogenase flavinylation factor (SDHAF2)	0	0	0.6	1	CRO_T013169	#N/A
2.3.6.2.2	Cellular respiration.tricarboxylic acid cycle.succinate dehydrogenase complex.assembly.assembly factor (SDHAF4)	CRO_T012709	Transcript	succinate dehydrogenase assembly factor (SDHAF4)	1.7	1.4	0.9	1.5	CRO_T002762	#N/A
2.4.1.1.1	Cellular respiration.oxidative phosphorylation.NADH dehydrogenase complex.module N (electron input) components.component NQO1	CRO_T028505	Transcript	component NQO1 of NADH dehydrogenase electron input (module N)	0	0	0.9	1.5	CRO_T018711	#N/A
2.4.1.1.3	Cellular respiration.oxidative phosphorylation.NADH dehydrogenase complex.module N (electron input) components.component NQO3	CRO_T006182	Transcript	component NQO3 of NADH dehydrogenase electron input (module N)	0	0	0	0.7	CRO_T009916	CRO_T006182
2.4.1.2.2	Cellular respiration.oxidative phosphorylation.NADH dehydrogenase complex.module Q (electron output) components.component NQO5	CRO_T014733	Transcript	component NQO5 of NADH dehydrogenase electron output (module Q)	0	0	0	1.9	CRO_T014134	#N/A
2.4.1.3.5	Cellular respiration.oxidative phosphorylation.NADH dehydrogenase complex.module P (proton translocation) components.component ND4L/NQO11	CRO_T010881	Transcript	component ND4L/NQO11 of NADH dehydrogenase proton translocation (module P)	0	0	0	1.4	CRO_T014604	#N/A
2.4.1.4.1.2	Cellular respiration.oxidative phosphorylation.NADH dehydrogenase complex.non-core components.alpha subcomplex.component NDUFA5	CRO_T031433	Transcript	component NDUFA5 of NADH dehydrogenase alpha subcomplex	0	0	0.5	0.9	CRO_T026422	#N/A
2.4.1.4.1.3	Cellular respiration.oxidative phosphorylation.NADH dehydrogenase complex.non-core components.alpha subcomplex.component NDUFA6	CRO_T004551	Transcript	component NDUFA6 of NADH dehydrogenase alpha subcomplex	0	0	0.6	0.9	CRO_T018790	#N/A
2.4.1.4.1.4	Cellular respiration.oxidative phosphorylation.NADH dehydrogenase complex.non-core components.alpha subcomplex.component NDUFA8	CRO_T012883	Transcript	component NDUFA8 of NADH dehydrogenase alpha subcomplex	0	0	0.2	0.4	CRO_T021791	#N/A
2.4.1.4.1.6	Cellular respiration.oxidative phosphorylation.NADH dehydrogenase complex.non-core components.alpha subcomplex.component NDUFA12	CRO_T021304	Transcript	component NDUFA12 of NADH dehydrogenase alpha subcomplex	0	0	0.9	1.3	CRO_T008585	#N/A
2.4.1.4.2.2	Cellular respiration.oxidative phosphorylation.NADH dehydrogenase complex.non-core components.beta subcomplex.component NDUFB3	CRO_T003691	Transcript	component NDUFB3 of NADH dehydrogenase beta subcomplex	0	0	0.6	0.8	CRO_T026153	#N/A
2.4.1.4.2.3	Cellular respiration.oxidative phosphorylation.NADH dehydrogenase complex.non-core components.beta subcomplex.component NDUFB7	CRO_T028080	Transcript	component NDUFB7 of NADH dehydrogenase beta subcomplex	0	0	0.5	0.8	CRO_T026114	#N/A
2.4.1.4.2.4	Cellular respiration.oxidative phosphorylation.NADH dehydrogenase complex.non-core components.beta subcomplex.component NDUFB8	CRO_T011790	Transcript	component NDUFB8 of NADH dehydrogenase beta subcomplex	0	0	0.6	0.9	CRO_T001875	#N/A
2.4.1.4.2.6	Cellular respiration.oxidative phosphorylation.NADH dehydrogenase complex.non-core components.beta subcomplex.component NDUFB10	CRO_T013029	Transcript	component NDUFB10 of NADH dehydrogenase beta subcomplex	0	0	0.5	0.8	CRO_T030056	#N/A
2.4.1.4.2.7	Cellular respiration.oxidative phosphorylation.NADH dehydrogenase complex.non-core components.beta subcomplex.component NDUFB11	CRO_T001216	Transcript	component NDUFB11 of NADH dehydrogenase beta subcomplex	0	0	0.3	0.4	CRO_T023872	#N/A
2.4.1.4.3	Cellular respiration.oxidative phosphorylation.NADH dehydrogenase complex.non-core components.component NduFS4	CRO_T032737	Transcript	non-core component NduFS4 of NADH dehydrogenase	0	0	3.2	0	CRO_T026860	#N/A
2.4.1.4.3	Cellular respiration.oxidative phosphorylation.NADH dehydrogenase complex.non-core components.component NduFS4	CRO_T005695	Transcript	non-core component NduFS4 of NADH dehydrogenase	0	0	0	0.4	CRO_T026972	#N/A
2.4.1.4.4	Cellular respiration.oxidative phosphorylation.NADH dehydrogenase complex.non-core components.component NduFS5	CRO_T014555	Transcript	non-core component NduFS5 of NADH dehydrogenase	0	0	0	0.4	CRO_T026882	CRO_T014555
2.4.1.4.5	Cellular respiration.oxidative phosphorylation.NADH dehydrogenase complex.non-core components.component NduFS6	CRO_T021300	Transcript	non-core component NduFS6 of NADH dehydrogenase	0	0	0	0.3	CRO_T014617	#N/A
2.4.2.2	Cellular respiration.oxidative phosphorylation.alternative NAD(P)H dehydrogenase activities.alternative oxidase (AOx)	CRO_T012784	Transcript	alternative oxidase (AOx)	0	0	0	0.3	CRO_T015131	#N/A
2.4.2.2	Cellular respiration.oxidative phosphorylation.alternative NAD(P)H dehydrogenase activities.alternative oxidase (AOx)	CRO_T017184	Transcript	alternative oxidase (AOx)	1.3	2.2	0.8	0.8	CRO_T018437	#N/A
2.4.2.2	Cellular respiration.oxidative phosphorylation.alternative NAD(P)H dehydrogenase activities.alternative oxidase (AOx)	CRO_T022901	Transcript	alternative oxidase (AOx)	2.7	0	1.3	0.9	CRO_T026783	#N/A
2.4.3.2	Cellular respiration.oxidative phosphorylation.cytochrome c reductase complex.component cytochrome c1	CRO_T020865	Transcript	cytochrome c1 component of cytochrome c reductase complex	0	0	0.7	0.6	CRO_T013981	#N/A
2.4.3.2	Cellular respiration.oxidative phosphorylation.cytochrome c reductase complex.component cytochrome c1	CRO_T032557	Transcript	cytochrome c1 component of cytochrome c reductase complex	0	0	0.5	0.8	CRO_T016203	#N/A
2.4.3.4	Cellular respiration.oxidative phosphorylation.cytochrome c reductase complex.Rieske iron-sulphur component UCR1	CRO_T015428	Transcript	Rieske iron-sulphur component of cytochrome c reductase complex	0.9	0.8	0.4	1	CRO_T023602	#N/A
2.4.3.5	Cellular respiration.oxidative phosphorylation.cytochrome c reductase complex.component QCR6	CRO_T019529	Transcript	component QCR6 of cytochrome c reductase complex	0	0	0.8	0.4	CRO_T010913	#N/A
2.4.3.6	Cellular respiration.oxidative phosphorylation.cytochrome c reductase complex.component QCR7	CRO_T015392	Transcript	component QCR7 of cytochrome c reductase complex	0	0	0.7	1	CRO_T015441	#N/A
2.4.3.6	Cellular respiration.oxidative phosphorylation.cytochrome c reductase complex.component QCR7	CRO_T024819	Transcript	component QCR7 of cytochrome c reductase complex	2.2	1.6	1.3	0.6	CRO_T005117	CRO_T024819
2.4.3.7	Cellular respiration.oxidative phosphorylation.cytochrome c reductase complex.component QCR8	CRO_T014807	Transcript	component QCR8 of cytochrome c reductase complex	0	0	0.5	0.8	CRO_T000835	#N/A
2.4.3.8	Cellular respiration.oxidative phosphorylation.cytochrome c reductase complex.component QCR9	CRO_T030384	Transcript	component QCR9 of cytochrome c reductase complex	0	0	0	0.3	CRO_T023637	#N/A
2.4.3.8	Cellular respiration.oxidative phosphorylation.cytochrome c reductase complex.component QCR9	CRO_T011064	Transcript	component QCR9 of cytochrome c reductase complex	0	0	0	0.5	CRO_T016864	#N/A
2.4.4.1	Cellular respiration.oxidative phosphorylation.cytochrome c.cytochrome c protein	CRO_T025391	Transcript	cytochrome c protein	0	0	0.7	0.5	CRO_T004319	#N/A
2.4.4.2.1.1	Cellular respiration.oxidative phosphorylation.cytochrome c.CCM cytochrome c maturation system (system I).CcmABC complex.ATP-binding component CcmA	CRO_T026469	Transcript	ATP-binding protein CcmA of CCM cytochrome c maturation system (system I)	0	0	-0.5	-0.5	CRO_T028810	#N/A
2.4.4.2.1.3	Cellular respiration.oxidative phosphorylation.cytochrome c.CCM cytochrome c maturation system (system I).CcmABC complex.component CcmC	CRO_T009682	Transcript	component CcmC of CCM cytochrome c maturation system (system I)	0	0	2.5	2.3	CRO_T029518	#N/A
2.4.4.2.2	Cellular respiration.oxidative phosphorylation.cytochrome c.CCM cytochrome c maturation system (system I).heme chaperone (CcmE)	CRO_T023838	Transcript	heme chaperone CcmE of CCM cytochrome c maturation system (system I)	1.3	0.8	0.5	0.9	CRO_T003046	#N/A
2.4.4.2.3.2	Cellular respiration.oxidative phosphorylation.cytochrome c.CCM cytochrome c maturation system (system I).apocytochrome-heme assembly complex.component CcmFn	CRO_T027151	Transcript	component CcmFn of apocytochrome-heme assembly complex	-0.7	0	0.4	0	CRO_T025991	#N/A
2.4.5.1.6	Cellular respiration.oxidative phosphorylation.cytochrome c oxidase complex.core components.component COX6a	CRO_T000082	Transcript	component COX6a of cytochrome c oxidase complex	0	0	0.6	1	CRO_T004809	#N/A
2.4.5.1.7	Cellular respiration.oxidative phosphorylation.cytochrome c oxidase complex.core components.component COX6b	CRO_T014559	Transcript	component COX6b of cytochrome c oxidase complex	0	0	0.4	0.6	CRO_T002500	#N/A
2.4.5.1.7	Cellular respiration.oxidative phosphorylation.cytochrome c oxidase complex.core components.component COX6b	CRO_T014970	Transcript	component COX6b of cytochrome c oxidase complex	0	0	0.8	0	CRO_T007951	#N/A
2.4.5.2.4	Cellular respiration.oxidative phosphorylation.cytochrome c oxidase complex.accessory assembly components.component COX16	CRO_T028584	Transcript	component COX16 of cytochrome c oxidase assembly	0	0	0.5	0	CRO_T030575	#N/A
2.4.5.2.5	Cellular respiration.oxidative phosphorylation.cytochrome c oxidase complex.accessory assembly components.component COX17	CRO_T017205	Transcript	component COX17 of cytochrome c oxidase assembly	0	0	0	0.2	CRO_T000901	#N/A
2.4.5.2.7	Cellular respiration.oxidative phosphorylation.cytochrome c oxidase complex.accessory assembly components.component COX19	CRO_T009314	Transcript	component COX19 of cytochrome c oxidase assembly	0	0	-0.5	-0.3	CRO_T015351	#N/A
2.4.5.2.8	Cellular respiration.oxidative phosphorylation.cytochrome c oxidase complex.accessory assembly components.component SURF1	CRO_T014824	Transcript	component SURF1 of cytochrome c oxidase assembly	-1.1	0	0.3	0.4	CRO_T025871	#N/A
2.4.5.2.9	Cellular respiration.oxidative phosphorylation.cytochrome c oxidase complex.accessory assembly components.component HCC/SCO1	CRO_T027277	Transcript	component HCC/SCO1 of cytochrome c oxidase assembly	0	0	0.4	0	CRO_T012924	#N/A
2.4.6.1.2	Cellular respiration.oxidative phosphorylation.ATP synthase complex.membrane MF0 subcomplex.subunit b	CRO_T029506	Transcript	subunit b of ATP synthase membrane MF0 subcomplex	0.6	0.7	-0.3	0.2	CRO_T015174	#N/A
2.4.6.1.2	Cellular respiration.oxidative phosphorylation.ATP synthase complex.membrane MF0 subcomplex.subunit b	CRO_T018468	Transcript	subunit b of ATP synthase membrane MF0 subcomplex	0	0	1.7	0	CRO_T008329	#N/A
2.4.6.1.3	Cellular respiration.oxidative phosphorylation.ATP synthase complex.membrane MF0 subcomplex.subunit c	CRO_T011659	Transcript	subunit c of ATP synthase membrane MF0 subcomplex	-1	0	0	-0.5	CRO_T001514	#N/A
2.4.6.1.3	Cellular respiration.oxidative phosphorylation.ATP synthase complex.membrane MF0 subcomplex.subunit c	CRO_T026338	Transcript	subunit c of ATP synthase membrane MF0 subcomplex	-1.1	-0.7	0	0	CRO_T017141	#N/A
2.4.6.1.4	Cellular respiration.oxidative phosphorylation.ATP synthase complex.membrane MF0 subcomplex.subunit d	CRO_T006212	Transcript	subunit d of ATP synthase membrane MF0 subcomplex	0	0	0.7	1.1	CRO_T012388	#N/A
2.4.6.1.5	Cellular respiration.oxidative phosphorylation.ATP synthase complex.membrane MF0 subcomplex.subunit g	CRO_T022682	Transcript	subunit g of ATP synthase membrane MF0 subcomplex	0	0	0.4	0.7	CRO_T021086	#N/A
2.4.6.1.6	Cellular respiration.oxidative phosphorylation.ATP synthase complex.membrane MF0 subcomplex.subunit A6L	CRO_T017563	Transcript	subunit A6L of ATP synthase membrane MF0 subcomplex	0	0	0	0.8	CRO_T017762	#N/A
2.4.6.2.5	Cellular respiration.oxidative phosphorylation.ATP synthase complex.peripheral MF1 subcomplex.subunit delta_	CRO_T002246	Transcript	subunit delta_ of ATP synthase peripheral MF1 subcomplex	0	0	0.6	0.7	CRO_T024561	#N/A
2.4.6.2.5	Cellular respiration.oxidative phosphorylation.ATP synthase complex.peripheral MF1 subcomplex.subunit delta_	CRO_T001971	Transcript	subunit delta_ of ATP synthase peripheral MF1 subcomplex	0	-1.7	1.8	1.3	CRO_T012195	#N/A
2.4.6.2.5	Cellular respiration.oxidative phosphorylation.ATP synthase complex.peripheral MF1 subcomplex.subunit delta_	CRO_T001972	Transcript	subunit delta_ of ATP synthase peripheral MF1 subcomplex	0	10.3	0	0	CRO_T009294	#N/A
2.4.6.2.6	Cellular respiration.oxidative phosphorylation.ATP synthase complex.peripheral MF1 subcomplex.subunit epsilon	CRO_T022314	Transcript	subunit epsilon of ATP synthase peripheral MF1 subcomplex	0	0	0.6	0.9	CRO_T023968	#N/A
2.4.6.3.1	Cellular respiration.oxidative phosphorylation.ATP synthase complex.assembly.chaperone (ATP10)	CRO_T016697	Transcript	ATP10 chaperone involved in ATP synthase assembly	0	0	0.7	0.5	CRO_T004460	#N/A
2.4.6.3.2	Cellular respiration.oxidative phosphorylation.ATP synthase complex.assembly.chaperone (ATP11)	CRO_T033659	Transcript	ATP11 chaperone involved in ATP synthase assembly	0	0	0.3	0.5	CRO_T020196	#N/A
2.4.6.3.3	Cellular respiration.oxidative phosphorylation.ATP synthase complex.assembly.chaperone (ATP12)	CRO_T006628	Transcript	ATP12 chaperone involved in ATP synthase assembly	0	0	0.3	0.4	CRO_T021146	CRO_T006628
3.1.2.2	Carbohydrate metabolism.sucrose metabolism.biosynthesis.cytosolic fructose-bisphosphate aldolase	CRO_T019024	Transcript	cytosolic fructose-bisphosphate aldolase	1	0	0	0.5	CRO_T017946	#N/A
3.1.2.7	Carbohydrate metabolism.sucrose metabolism.biosynthesis.sucrose-phosphate synthase	CRO_T004285	Transcript	sucrose-phosphate synthase	0.8	1.1	-1	-0.5	CRO_T001766	#N/A
3.1.2.7	Carbohydrate metabolism.sucrose metabolism.biosynthesis.sucrose-phosphate synthase	CRO_T022867	Transcript	sucrose-phosphate synthase	0	0	0	0.4	CRO_T011168	#N/A
3.1.2.7	Carbohydrate metabolism.sucrose metabolism.biosynthesis.sucrose-phosphate synthase	CRO_T025529	Transcript	sucrose-phosphate synthase	0.8	0	0	0.5	CRO_T000061	#N/A
3.1.2.8	Carbohydrate metabolism.sucrose metabolism.biosynthesis.sucrose-phosphate phosphatase	CRO_T006349	Transcript	sucrose-phosphate phosphatase	0	0	-0.4	0	CRO_T002591	#N/A
3.1.4.2	Carbohydrate metabolism.sucrose metabolism.degradation.sucrose synthase	CRO_T016559	Transcript	sucrose synthase	0	0	2.2	1.3	CRO_T007813	CRO_T016559
3.1.4.2	Carbohydrate metabolism.sucrose metabolism.degradation.sucrose synthase	CRO_T016709	Transcript	sucrose synthase	-0.7	-0.8	-0.5	-1.5	CRO_T001034	CRO_T016709
3.1.4.2	Carbohydrate metabolism.sucrose metabolism.degradation.sucrose synthase	CRO_T007865	Transcript	sucrose synthase	0	0	-1.2	-0.9	CRO_T011017	#N/A
3.2.1.3	Carbohydrate metabolism.starch metabolism.granule initiation.initiation factor (MRC/PII1)	CRO_T028626	Transcript	starch granule initiation factor (MRC/PII1)	0	0	-0.4	-0.6	CRO_T026548	CRO_T028626
3.2.2.4.2	Carbohydrate metabolism.starch metabolism.biosynthesis.starch synthase activities.starch synthase (SSII)	CRO_T026097	Transcript	starch synthase (SSII)	0	0	-0.5	-1	CRO_T012375	#N/A
3.2.2.4.3	Carbohydrate metabolism.starch metabolism.biosynthesis.starch synthase activities.starch synthase (SSIII)	CRO_T008501	Transcript	starch synthase (SSIII)	0	0	-0.7	-0.5	CRO_T001734	#N/A
3.2.2.5	Carbohydrate metabolism.starch metabolism.biosynthesis.starch branching enzyme	CRO_T001617	Transcript	starch branching enzyme	1.9	1.2	2	1.7	CRO_T019801	#N/A
3.2.2.6	Carbohydrate metabolism.starch metabolism.biosynthesis.starch debranching enzyme	CRO_T007972	Transcript	starch debranching enzyme	-0.8	-0.6	0	-0.4	CRO_T033586	#N/A
3.2.3.1.2	Carbohydrate metabolism.starch metabolism.degradation.phosphorylation.phosphoglucan, water dikinase (PWD)	CRO_T015214	Transcript	phosphoglucan, water dikinase (PWD)	0	0	-0.4	-0.5	CRO_T001672	#N/A
3.2.3.3.1.1	Carbohydrate metabolism.starch metabolism.degradation.hydrolysis and phosphorolysis.amylase activities.alpha amylase	CRO_T002812	Transcript	alpha amylase	0	0	0.6	0	CRO_T026375	#N/A
3.2.3.3.1.2	Carbohydrate metabolism.starch metabolism.degradation.hydrolysis and phosphorolysis.amylase activities.beta amylase	CRO_T018247	Transcript	beta amylase	0	0	0.3	0.4	CRO_T026381	#N/A
3.2.3.3.1.2	Carbohydrate metabolism.starch metabolism.degradation.hydrolysis and phosphorolysis.amylase activities.beta amylase	CRO_T032505	Transcript	beta amylase	0	0	0.8	0.7	CRO_T026098	#N/A
3.2.3.3.1.2	Carbohydrate metabolism.starch metabolism.degradation.hydrolysis and phosphorolysis.amylase activities.beta amylase	CRO_T030132	Transcript	beta amylase	0	0	-0.8	-0.6	CRO_T031835	#N/A
3.2.3.3.1.2	Carbohydrate metabolism.starch metabolism.degradation.hydrolysis and phosphorolysis.amylase activities.beta amylase	CRO_T020182	Transcript	beta amylase	1.8	1.6	2	1.4	CRO_T004425	#N/A
3.2.3.3.1.2	Carbohydrate metabolism.starch metabolism.degradation.hydrolysis and phosphorolysis.amylase activities.beta amylase	CRO_T010530	Transcript	beta amylase	0	0	0.9	0.9	CRO_T017704	#N/A
3.2.3.3.1.2	Carbohydrate metabolism.starch metabolism.degradation.hydrolysis and phosphorolysis.amylase activities.beta amylase	CRO_T016938	Transcript	beta amylase	0	0	0	0.4	CRO_T015617	#N/A
3.2.3.3.1.2	Carbohydrate metabolism.starch metabolism.degradation.hydrolysis and phosphorolysis.amylase activities.beta amylase	CRO_T020560	Transcript	beta amylase	-1.6	0	-1.6	0	CRO_T033625	#N/A
3.2.3.3.1.2	Carbohydrate metabolism.starch metabolism.degradation.hydrolysis and phosphorolysis.amylase activities.beta amylase	CRO_T019271	Transcript	beta amylase	-1.7	-1.8	-1.8	-3	CRO_T006959	#N/A
3.2.3.3.2.1	Carbohydrate metabolism.starch metabolism.degradation.hydrolysis and phosphorolysis.starch-debranching activities.isoamylase-type enzyme	CRO_T007972	Transcript	starch-debranching isoamylase-type enzyme	-0.8	-0.6	0	-0.4	CRO_T003149	#N/A
3.2.3.4.1	Carbohydrate metabolism.starch metabolism.degradation.sugar translocation.maltose transporter	CRO_T033089	Transcript	maltose transporter	0	0	0	0.3	CRO_T001096	#N/A
3.4.1	Carbohydrate metabolism.oligosaccharide metabolism.galactinol synthase	CRO_T004220	Transcript	galactinol synthase	0	1.2	0	0	CRO_T032740	#N/A
3.4.1	Carbohydrate metabolism.oligosaccharide metabolism.galactinol synthase	CRO_T012959	Transcript	galactinol synthase	0	1	0	-0.4	CRO_T031287	#N/A
3.4.1	Carbohydrate metabolism.oligosaccharide metabolism.galactinol synthase	CRO_T016063	Transcript	galactinol synthase	3.3	3.3	4.1	2.2	CRO_T004471	#N/A
3.4.1	Carbohydrate metabolism.oligosaccharide metabolism.galactinol synthase	CRO_T000364	Transcript	galactinol synthase	0	1.3	0	-0.5	CRO_T031273	#N/A
3.4.3	Carbohydrate metabolism.oligosaccharide metabolism.stachyose synthase	CRO_T027623	Transcript	stachyose synthase	1.3	1.5	0	-2	CRO_T013152	CRO_T027623
3.6.1	Carbohydrate metabolism.mannose metabolism.phosphomannose isomerase	CRO_T030086	Transcript	phosphomannose isomerase	0	0	-0.5	0	CRO_T005790	#N/A
3.6.2	Carbohydrate metabolism.mannose metabolism.phosphomannomutase	CRO_T031359	Transcript	phosphomannomutase	-1.6	-1.3	-1.2	-4.5	CRO_T019071	#N/A
3.8.1	Carbohydrate metabolism.ribose metabolism.ribokinase	CRO_T022003	Transcript	ribokinase	0	0	1.4	1.9	CRO_T009642	#N/A
3.9.1.2	Carbohydrate metabolism.oxidative pentose phosphate pathway.oxidative phase.6-phosphogluconolactonase	CRO_T021870	Transcript	6-phosphogluconolactonase	0.8	0.7	0	0	CRO_T026539	#N/A
3.9.1.2	Carbohydrate metabolism.oxidative pentose phosphate pathway.oxidative phase.6-phosphogluconolactonase	CRO_T006231	Transcript	6-phosphogluconolactonase	1.3	1.7	-0.3	0.6	CRO_T031123	#N/A
3.9.1.2	Carbohydrate metabolism.oxidative pentose phosphate pathway.oxidative phase.6-phosphogluconolactonase	CRO_T025409	Transcript	6-phosphogluconolactonase	0	0	-0.3	-0.5	CRO_T027950	#N/A
3.9.1.3	Carbohydrate metabolism.oxidative pentose phosphate pathway.oxidative phase.6-phosphogluconate dehydrogenase	CRO_T020813	Transcript	6-phosphogluconate dehydrogenase	0	0	0	0.4	CRO_T008916	#N/A
3.9.2.1	Carbohydrate metabolism.oxidative pentose phosphate pathway.non-oxidative phase.ribose 5-phosphate isomerase	CRO_T007686	Transcript	ribose 5-phosphate isomerase	-0.7	-0.8	-0.6	-0.9	CRO_T028848	#N/A
3.9.2.1	Carbohydrate metabolism.oxidative pentose phosphate pathway.non-oxidative phase.ribose 5-phosphate isomerase	CRO_T000299	Transcript	ribose 5-phosphate isomerase	-1.1	-1.1	0	-0.6	CRO_T018611	#N/A
3.9.2.3	Carbohydrate metabolism.oxidative pentose phosphate pathway.non-oxidative phase.transketolase	CRO_T025516	Transcript	transketolase	4.6	4.1	2	3.8	CRO_T007555	#N/A
3.9.2.3	Carbohydrate metabolism.oxidative pentose phosphate pathway.non-oxidative phase.transketolase	CRO_T010355	Transcript	transketolase	0	0	-1	-1.3	CRO_T014811	#N/A
3.9.2.3	Carbohydrate metabolism.oxidative pentose phosphate pathway.non-oxidative phase.transketolase	CRO_T009504	Transcript	transketolase	3.5	4.1	3.5	5	CRO_T030514	#N/A
3.10.2.2	Carbohydrate metabolism.gluconeogenesis.pyruvate orthophosphate dikinase activity.regulatory pyruvate orthophosphate dikinase kinase	CRO_T033212	Transcript	regulatory pyruvate orthophosphate dikinase kinase	0.7	0	0	-0.4	CRO_T017914	#N/A
3.11.2.1	Carbohydrate metabolism.fermentation.lactic acid fermentation.L-lactate dehydrogenase	CRO_T011789	Transcript	L-lactate dehydrogenase	0	0	-1.5	-2.1	CRO_T017792	#N/A
3.13.1.1	Carbohydrate metabolism.nucleotide sugar biosynthesis.GDP-D-mannose biosynthesis.GDP-D-mannose pyrophosphorylase (VTC1)	CRO_T021034	Transcript	GDP-D-mannose pyrophosphorylase (VTC1)	-1.3	-1.2	-1.1	-1.5	CRO_T032894	#N/A
3.13.1.1	Carbohydrate metabolism.nucleotide sugar biosynthesis.GDP-D-mannose biosynthesis.GDP-D-mannose pyrophosphorylase (VTC1)	CRO_T020125	Transcript	GDP-D-mannose pyrophosphorylase (VTC1)	0.7	1	0	0.3	CRO_T001109	#N/A
3.13.2.1.1	Carbohydrate metabolism.nucleotide sugar biosynthesis.GDP-L-fucose biosynthesis.de novo biosynthesis.GDP-D-mannose 4,6-dehydratase (MUR1)	CRO_T008363	Transcript	GDP-D-mannose 4,6-dehydratase (MUR1)	0	0	-0.3	0	CRO_T024651	#N/A
3.13.2.1.2	Carbohydrate metabolism.nucleotide sugar biosynthesis.GDP-L-fucose biosynthesis.de novo biosynthesis.GDP-L-fucose synthase	CRO_T031960	Transcript	GDP-L-fucose synthase	0	0	0.4	0.3	CRO_T004303	#N/A
3.13.3.1	Carbohydrate metabolism.nucleotide sugar biosynthesis.UDP-D-glucuronic acid biosynthesis.UDP-D-glucose 6-dehydrogenase	CRO_T017000	Transcript	UDP-D-glucose 6-dehydrogenase	0	0	0.3	0	CRO_T012403	#N/A
3.13.3.1	Carbohydrate metabolism.nucleotide sugar biosynthesis.UDP-D-glucuronic acid biosynthesis.UDP-D-glucose 6-dehydrogenase	CRO_T007958	Transcript	UDP-D-glucose 6-dehydrogenase	2.7	2.3	1.4	1.6	CRO_T020563	#N/A
3.13.3.2.3	Carbohydrate metabolism.nucleotide sugar biosynthesis.UDP-D-glucuronic acid biosynthesis.myo-inositol oxidation pathway (MIOP).myo-inositol oxygenase	CRO_T018567	Transcript	myo-inositol oxygenase	0	0	-4.6	-6.5	CRO_T000452	#N/A
3.13.3.2.3	Carbohydrate metabolism.nucleotide sugar biosynthesis.UDP-D-glucuronic acid biosynthesis.myo-inositol oxidation pathway (MIOP).myo-inositol oxygenase	CRO_T005160	Transcript	myo-inositol oxygenase	1.2	1.8	0	0.7	CRO_T022280	#N/A
3.13.3.2.3	Carbohydrate metabolism.nucleotide sugar biosynthesis.UDP-D-glucuronic acid biosynthesis.myo-inositol oxidation pathway (MIOP).myo-inositol oxygenase	CRO_T013297	Transcript	myo-inositol oxygenase	0	0	2.7	2.3	CRO_T010805	#N/A
3.13.4.1	Carbohydrate metabolism.nucleotide sugar biosynthesis.UDP-D-galacturonic acid biosynthesis.UDP-D-glucuronic acid 4-epimerase	CRO_T010353	Transcript	UDP-D-glucuronic acid 4-epimerase	-1.5	-1.4	-0.6	-0.7	CRO_T025499	#N/A
3.13.4.1	Carbohydrate metabolism.nucleotide sugar biosynthesis.UDP-D-galacturonic acid biosynthesis.UDP-D-glucuronic acid 4-epimerase	CRO_T010359	Transcript	UDP-D-glucuronic acid 4-epimerase	0	0	-0.9	-1.2	CRO_T006731	#N/A
3.13.4.1	Carbohydrate metabolism.nucleotide sugar biosynthesis.UDP-D-galacturonic acid biosynthesis.UDP-D-glucuronic acid 4-epimerase	CRO_T028452	Transcript	UDP-D-glucuronic acid 4-epimerase	0	-1.5	0	0	CRO_T025555	#N/A
3.13.4.1	Carbohydrate metabolism.nucleotide sugar biosynthesis.UDP-D-galacturonic acid biosynthesis.UDP-D-glucuronic acid 4-epimerase	CRO_T019641	Transcript	UDP-D-glucuronic acid 4-epimerase	0	0	1.3	1	CRO_T004738	#N/A
3.13.4.1	Carbohydrate metabolism.nucleotide sugar biosynthesis.UDP-D-galacturonic acid biosynthesis.UDP-D-glucuronic acid 4-epimerase	CRO_T006569	Transcript	UDP-D-glucuronic acid 4-epimerase	0.8	0	0	0.7	CRO_T007849	#N/A
3.13.4.1	Carbohydrate metabolism.nucleotide sugar biosynthesis.UDP-D-galacturonic acid biosynthesis.UDP-D-glucuronic acid 4-epimerase	CRO_T000738	Transcript	UDP-D-glucuronic acid 4-epimerase	-1.7	-1.9	-0.9	-1.6	CRO_T028064	#N/A
3.13.5.1	Carbohydrate metabolism.nucleotide sugar biosynthesis.UDP-D-xylose biosynthesis.UDP-D-glucuronic acid decarboxylase	CRO_T031644	Transcript	UDP-D-glucuronic acid decarboxylase	0	0	-0.3	0	CRO_T006815	#N/A
3.13.5.1	Carbohydrate metabolism.nucleotide sugar biosynthesis.UDP-D-xylose biosynthesis.UDP-D-glucuronic acid decarboxylase	CRO_T002470	Transcript	UDP-D-glucuronic acid decarboxylase	1.4	0.7	0	0.3	CRO_T023361	#N/A
3.13.6.1	Carbohydrate metabolism.nucleotide sugar biosynthesis.UDP-L-rhamnose biosynthesis.UDP-L-rhamnose synthase	CRO_T029198	Transcript	UDP-L-rhamnose synthase	1.3	0.7	0	0	CRO_T011775	#N/A
3.13.6.1	Carbohydrate metabolism.nucleotide sugar biosynthesis.UDP-L-rhamnose biosynthesis.UDP-L-rhamnose synthase	CRO_T017399	Transcript	UDP-L-rhamnose synthase	-2.1	-2.5	-1	-2.8	CRO_T001131	#N/A
3.13.6.1	Carbohydrate metabolism.nucleotide sugar biosynthesis.UDP-L-rhamnose biosynthesis.UDP-L-rhamnose synthase	CRO_T019996	Transcript	UDP-L-rhamnose synthase	0.7	0	0	0	CRO_T029421	#N/A
3.13.7.3	Carbohydrate metabolism.nucleotide sugar biosynthesis.UDP-L-arabinose biosynthesis.UDP-L-arabinose mutase	CRO_T029313	Transcript	UDP-L-arabinose mutase	0.7	0	0	0.5	CRO_T014104	#N/A
3.13.7.3	Carbohydrate metabolism.nucleotide sugar biosynthesis.UDP-L-arabinose biosynthesis.UDP-L-arabinose mutase	CRO_T007047	Transcript	UDP-L-arabinose mutase	0	0	0.9	0.9	CRO_T006277	CRO_T007047
3.13.7.3	Carbohydrate metabolism.nucleotide sugar biosynthesis.UDP-L-arabinose biosynthesis.UDP-L-arabinose mutase	CRO_T019045	Transcript	UDP-L-arabinose mutase	0	0	-0.7	0	CRO_T012671	#N/A
3.13.7.3	Carbohydrate metabolism.nucleotide sugar biosynthesis.UDP-L-arabinose biosynthesis.UDP-L-arabinose mutase	CRO_T023678	Transcript	UDP-L-arabinose mutase	0.9	0	0.6	0.5	CRO_T018476	CRO_T023678
3.13.9.1.1	Carbohydrate metabolism.nucleotide sugar biosynthesis.UDP-N-acetylglucosamine biosynthesis.de novo biosynthesis.glutamine:fructose-6-phosphate amidotransferase	CRO_T021021	Transcript	glutamine:fructose-6-phosphate amidotransferase	1.6	1.3	-0.3	0	CRO_T023190	#N/A
3.13.9.1.2	Carbohydrate metabolism.nucleotide sugar biosynthesis.UDP-N-acetylglucosamine biosynthesis.de novo biosynthesis.glucosamine 6-phosphate N-acetyltransferase	CRO_T029868	Transcript	glucosamine 6-phosphate N-acetyltransferase	0	0	-0.7	-0.7	CRO_T033728	#N/A
3.13.9.1.3	Carbohydrate metabolism.nucleotide sugar biosynthesis.UDP-N-acetylglucosamine biosynthesis.de novo biosynthesis.N-acetylglucosamine-phosphate mutase	CRO_T014304	Transcript	N-acetylglucosamine-phosphate mutase	0.9	0.8	0	0.4	CRO_T023622	#N/A
3.13.9.2.1	Carbohydrate metabolism.nucleotide sugar biosynthesis.UDP-N-acetylglucosamine biosynthesis.salvage biosynthesis.N-acetylglucosamine kinase	CRO_T019687	Transcript	N-acetylglucosamine kinase	0	0	0.4	0	CRO_T032135	#N/A
4.1.1.1.1.2	Amino acid metabolism.biosynthesis.glutamate family.glutamate-derived amino acids.ornithine.N-acetylglutamate kinase	CRO_T005683	Transcript	N-acetylglutamate kinase	0	0	-0.2	-0.4	CRO_T008718	#N/A
4.1.1.1.2.3	Amino acid metabolism.biosynthesis.glutamate family.glutamate-derived amino acids.arginine.argininosuccinate synthetase	CRO_T007159	Transcript	argininosuccinate synthetase	0	0	0.4	0.4	CRO_T008950	#N/A
4.1.1.1.3.1	Amino acid metabolism.biosynthesis.glutamate family.glutamate-derived amino acids.gamma-aminobutyrate (GABA).glutamate decarboxylase	CRO_T024951	Transcript	glutamate decarboxylase	2	0	0.7	0	CRO_T021976	#N/A
4.1.1.1.3.1	Amino acid metabolism.biosynthesis.glutamate family.glutamate-derived amino acids.gamma-aminobutyrate (GABA).glutamate decarboxylase	CRO_T001113	Transcript	glutamate decarboxylase	1.9	0	0.7	0.4	CRO_T020757	#N/A
4.1.1.1.3.1	Amino acid metabolism.biosynthesis.glutamate family.glutamate-derived amino acids.gamma-aminobutyrate (GABA).glutamate decarboxylase	CRO_T022447	Transcript	glutamate decarboxylase	2.1	0	0.9	0	CRO_T004479	#N/A
4.1.1.1.3.1	Amino acid metabolism.biosynthesis.glutamate family.glutamate-derived amino acids.gamma-aminobutyrate (GABA).glutamate decarboxylase	CRO_T022448	Transcript	glutamate decarboxylase	1.4	0	0.8	0	CRO_T028045	#N/A
4.1.1.1.4.1.1	Amino acid metabolism.biosynthesis.glutamate family.glutamate-derived amino acids.proline.main pathway.pyrroline-5-carboxylate synthetase	CRO_T021037	Transcript	pyrroline-5-carboxylate synthetase	2.7	1.9	1.7	3.2	CRO_T005389	#N/A
4.1.1.1.4.1.1	Amino acid metabolism.biosynthesis.glutamate family.glutamate-derived amino acids.proline.main pathway.pyrroline-5-carboxylate synthetase	CRO_T021124	Transcript	pyrroline-5-carboxylate synthetase	0	0	1.5	1.5	CRO_T011929	CRO_T021124
4.1.1.1.4.1.2	Amino acid metabolism.biosynthesis.glutamate family.glutamate-derived amino acids.proline.main pathway.pyrroline-5-carboxylate reductase	CRO_T012685	Transcript	pyrroline-5-carboxylate reductase	0	0	0.4	0	CRO_T006224	#N/A
4.1.1.2.1	Amino acid metabolism.biosynthesis.glutamate family.histidine.ribose-phosphate diphosphokinase	CRO_T007353	Transcript	ribose-phosphate diphosphokinase	0	0	0.6	1.2	CRO_T012723	#N/A
4.1.1.2.1	Amino acid metabolism.biosynthesis.glutamate family.histidine.ribose-phosphate diphosphokinase	CRO_T010618	Transcript	ribose-phosphate diphosphokinase	0	0	0.4	0	CRO_T018944	#N/A
4.1.1.2.3	Amino acid metabolism.biosynthesis.glutamate family.histidine.bifunctional phosphoribosyl-ATP diphosphatase and phosphoribosyl-AMP cyclohydrolase	CRO_T032402	Transcript	bifunctional phosphoribosyl-ATP diphosphatase and phosphoribosyl-AMP cyclohydrolase	0	0	0.5	0.4	CRO_T022412	#N/A
4.1.1.2.5	Amino acid metabolism.biosynthesis.glutamate family.histidine.imidazoleglycerol-phosphate synthase	CRO_T012004	Transcript	imidazoleglycerol-phosphate synthase	0	0	0.7	0.7	CRO_T009808	#N/A
4.1.1.2.5	Amino acid metabolism.biosynthesis.glutamate family.histidine.imidazoleglycerol-phosphate synthase	CRO_T022344	Transcript	imidazoleglycerol-phosphate synthase	0	0	0.6	0.7	CRO_T017544	#N/A
4.1.1.2.6	Amino acid metabolism.biosynthesis.glutamate family.histidine.imidazoleglycerol-phosphate dehydratase	CRO_T018404	Transcript	imidazoleglycerol-phosphate dehydratase	0	0	-0.4	-0.5	CRO_T006125	#N/A
4.1.2.1.1	Amino acid metabolism.biosynthesis.aspartate family.asparagine.glutamine-dependent asparagine synthetase	CRO_T031395	Transcript	glutamine-dependent asparagine synthetase	5.2	5.2	0	3	CRO_T026289	#N/A
4.1.2.1.1	Amino acid metabolism.biosynthesis.aspartate family.asparagine.glutamine-dependent asparagine synthetase	CRO_T000436	Transcript	glutamine-dependent asparagine synthetase	0	0	-0.3	0	CRO_T012809	#N/A
4.1.2.1.2	Amino acid metabolism.biosynthesis.aspartate family.asparagine.L-asparaginase	CRO_T017988	Transcript	L-asparaginase	-2.7	-2.5	2.1	1.7	CRO_T019645	#N/A
4.1.2.1.2	Amino acid metabolism.biosynthesis.aspartate family.asparagine.L-asparaginase	CRO_T017989	Transcript	L-asparaginase	0	0	0	0.9	CRO_T003177	#N/A
4.1.2.1.2	Amino acid metabolism.biosynthesis.aspartate family.asparagine.L-asparaginase	CRO_T030645	Transcript	L-asparaginase	0	0	-1.2	-1.7	CRO_T012722	#N/A
4.1.2.1.3	Amino acid metabolism.biosynthesis.aspartate family.asparagine.asparagine aminotransaminase	CRO_T020882	Transcript	asparagine aminotransaminase	-1.4	-1.1	-2.2	-3.9	CRO_T031616	#N/A
4.1.2.1.4	Amino acid metabolism.biosynthesis.aspartate family.asparagine.omega-amidase	CRO_T005721	Transcript	omega-amidase	0	0	0.8	0.6	CRO_T019056	#N/A
4.1.2.2.2	Amino acid metabolism.biosynthesis.aspartate family.aspartate-derived amino acids.aspartate-semialdehyde dehydrogenase	CRO_T008771	Transcript	aspartate-semialdehyde dehydrogenase	0.9	0	0	0	CRO_T019991	CRO_T008771
4.1.2.2.3.1	Amino acid metabolism.biosynthesis.aspartate family.aspartate-derived amino acids.lysine.hydroxy-tetrahydrodihydrodipicolinate synthase	CRO_T005806	Transcript	hydroxy-tetrahydrodihydrodipicolinate synthase	0.6	0	0.3	0.5	CRO_T020592	#N/A
4.1.2.2.3.2	Amino acid metabolism.biosynthesis.aspartate family.aspartate-derived amino acids.lysine.hydroxy-tetrahydrodihydrodipicolinate reductase	CRO_T029224	Transcript	hydroxy-tetrahydrodihydrodipicolinate reductase	0	0	0.3	0.4	CRO_T002512	#N/A
4.1.2.2.3.4	Amino acid metabolism.biosynthesis.aspartate family.aspartate-derived amino acids.lysine.diaminopimelate epimerase	CRO_T033594	Transcript	diaminopimelate epimerase	0	0	0.8	0.6	CRO_T027934	#N/A
4.1.2.2.5	Amino acid metabolism.biosynthesis.aspartate family.aspartate-derived amino acids.homoserine kinase	CRO_T013562	Transcript	homoserine kinase	0	0	0.3	0.3	CRO_T027262	#N/A
4.1.2.2.6.3.1	Amino acid metabolism.biosynthesis.aspartate family.aspartate-derived amino acids.methionine.S-methylmethionine cycle.homocysteine S-methyltransferase	CRO_T015784	Transcript	homocysteine S-methyltransferase	0	-0.9	2.5	2.9	CRO_T022549	#N/A
4.1.2.2.6.3.1	Amino acid metabolism.biosynthesis.aspartate family.aspartate-derived amino acids.methionine.S-methylmethionine cycle.homocysteine S-methyltransferase	CRO_T006761	Transcript	homocysteine S-methyltransferase	0	0	0	0.8	CRO_T031989	#N/A
4.1.2.2.6.3.2	Amino acid metabolism.biosynthesis.aspartate family.aspartate-derived amino acids.methionine.S-methylmethionine cycle.methionine S-methyltransferase	CRO_T003917	Transcript	methionine S-methyltransferase	0	0	-1.1	-0.8	CRO_T020836	#N/A
4.1.2.2.6.3.2	Amino acid metabolism.biosynthesis.aspartate family.aspartate-derived amino acids.methionine.S-methylmethionine cycle.methionine S-methyltransferase	CRO_T015485	Transcript	methionine S-methyltransferase	0	0	1.1	-0.5	CRO_T031661	#N/A
4.1.2.2.6.4.1	Amino acid metabolism.biosynthesis.aspartate family.aspartate-derived amino acids.methionine.salvage pathway.methylthioadenosine nucleosidase	CRO_T022111	Transcript	methylthioadenosine nucleosidase	0	0	0	0.3	CRO_T032516	#N/A
4.1.2.2.6.4.2	Amino acid metabolism.biosynthesis.aspartate family.aspartate-derived amino acids.methionine.salvage pathway.methylthioribose kinase	CRO_T011700	Transcript	methylthioribose kinase	0.7	0.6	0.4	1.2	CRO_T012092	#N/A
4.1.2.2.6.4.3	Amino acid metabolism.biosynthesis.aspartate family.aspartate-derived amino acids.methionine.salvage pathway.methylthioribose-1-phosphate isomerase	CRO_T019731	Transcript	methylthioribose-1-phosphate isomerase	0	0	0	0.4	CRO_T031504	#N/A
4.1.2.2.6.4.4	Amino acid metabolism.biosynthesis.aspartate family.aspartate-derived amino acids.methionine.salvage pathway.bifunctional methylthioribulose-1-phosphate dehydratase and enolase-phosphatase	CRO_T021246	Transcript	bifunctional methylthioribulose-1-phosphate dehydratase and enolase-phosphatase	0	0	0.8	0.9	CRO_T022638	#N/A
4.1.2.2.6.4.5	Amino acid metabolism.biosynthesis.aspartate family.aspartate-derived amino acids.methionine.salvage pathway.acireductone dioxygenase	CRO_T025402	Transcript	acireductone dioxygenase	0.8	0.8	0	-0.4	CRO_T030388	#N/A
4.1.2.2.6.4.5	Amino acid metabolism.biosynthesis.aspartate family.aspartate-derived amino acids.methionine.salvage pathway.acireductone dioxygenase	CRO_T023027	Transcript	acireductone dioxygenase	0.7	0.6	0	0.8	CRO_T033326	#N/A
4.1.2.2.7.1	Amino acid metabolism.biosynthesis.aspartate family.aspartate-derived amino acids.threonine.threonine synthase	CRO_T021795	Transcript	threonine synthase	0	0	0	0.4	CRO_T015581	#N/A
4.1.2.2.8.3.1	Amino acid metabolism.biosynthesis.aspartate family.aspartate-derived amino acids.isoleucine.acetolactate synthase complex.catalytic subunit	CRO_T030394	Transcript	catalytic subunit of acetolactate synthase complex	0	0	-0.8	-0.8	CRO_T032407	#N/A
4.1.2.2.8.3.2	Amino acid metabolism.biosynthesis.aspartate family.aspartate-derived amino acids.isoleucine.acetolactate synthase complex.regulatory subunit	CRO_T018780	Transcript	regulatory subunit of acetolactate synthase complex	0	0	2.3	2.2	CRO_T001084	#N/A
4.1.2.2.8.6	Amino acid metabolism.biosynthesis.aspartate family.aspartate-derived amino acids.isoleucine.valine/leucine/isoleucine aminotransferase	CRO_T027125	Transcript	valine/leucine/isoleucine aminotransferase	0.6	0.8	0.5	0.6	CRO_T001220	#N/A
4.1.3.2.1.1	Amino acid metabolism.biosynthesis.pyruvate family.pyruvate-derived amino acids.acetolactate synthase complex.catalytic subunit	CRO_T030394	Transcript	catalytic subunit of acetolactate synthase complex	0	0	-0.8	-0.8	CRO_T010851	#N/A
4.1.3.2.1.2	Amino acid metabolism.biosynthesis.pyruvate family.pyruvate-derived amino acids.acetolactate synthase complex.regulatory subunit	CRO_T018780	Transcript	regulatory subunit of acetolactate synthase complex	0	0	2.3	2.2	CRO_T009202	#N/A
4.1.3.2.4	Amino acid metabolism.biosynthesis.pyruvate family.pyruvate-derived amino acids.valine/leucine/isoleucine aminotransferase	CRO_T027125	Transcript	valine/leucine/isoleucine aminotransferase	0.6	0.8	0.5	0.6	CRO_T004337	#N/A
4.1.3.2.5.2.2	Amino acid metabolism.biosynthesis.pyruvate family.pyruvate-derived amino acids.leucine.isopropylmalate isomerase heterodimer.small subunit	CRO_T002829	Transcript	small subunit of isopropylmalate isomerase heterodimer	0	0	0.7	0.9	CRO_T016600	#N/A
4.1.4.1.1	Amino acid metabolism.biosynthesis.serine family.non-photorespiratory serine.phosphoglycerate dehydrogenase	CRO_T014322	Transcript	phosphoglycerate dehydrogenase	0	-0.7	0	0.8	CRO_T027523	#N/A
4.1.4.1.1	Amino acid metabolism.biosynthesis.serine family.non-photorespiratory serine.phosphoglycerate dehydrogenase	CRO_T030495	Transcript	phosphoglycerate dehydrogenase	0	0	0	0.3	CRO_T011875	#N/A
4.1.4.1.1	Amino acid metabolism.biosynthesis.serine family.non-photorespiratory serine.phosphoglycerate dehydrogenase	CRO_T030497	Transcript	phosphoglycerate dehydrogenase	0	0	0	0.7	CRO_T003548	#N/A
4.1.4.1.2	Amino acid metabolism.biosynthesis.serine family.non-photorespiratory serine.phosphoserine aminotransferase	CRO_T028250	Transcript	phosphoserine aminotransferase	0	0	-0.4	0	CRO_T009877	#N/A
4.1.4.1.3	Amino acid metabolism.biosynthesis.serine family.non-photorespiratory serine.phosphoserine phosphatase	CRO_T001851	Transcript	phosphoserine phosphatase	0	-0.7	-0.8	-1.1	CRO_T010615	#N/A
4.1.4.1.3	Amino acid metabolism.biosynthesis.serine family.non-photorespiratory serine.phosphoserine phosphatase	CRO_T001852	Transcript	phosphoserine phosphatase	0	0	-0.8	-1	CRO_T010293	#N/A
4.1.4.2.1	Amino acid metabolism.biosynthesis.serine family.cysteine.serine O-acetyltransferase (SAT)	CRO_T024634	Transcript	serine O-acetyltransferase (SAT)	0	0	-1.4	-1.6	CRO_T009229	#N/A
4.1.4.2.1	Amino acid metabolism.biosynthesis.serine family.cysteine.serine O-acetyltransferase (SAT)	CRO_T032660	Transcript	serine O-acetyltransferase (SAT)	0	0	0.5	0.8	CRO_T011244	#N/A
4.1.4.2.1	Amino acid metabolism.biosynthesis.serine family.cysteine.serine O-acetyltransferase (SAT)	CRO_T024836	Transcript	serine O-acetyltransferase (SAT)	1.4	1.1	0.8	1.2	CRO_T012693	#N/A
4.1.5.1.3	Amino acid metabolism.biosynthesis.shikimate family.shikimate pathway.3-dehydroquinate dehydratase and shikimate dehydrogenase	CRO_T004987	Transcript	3-dehydroquinate dehydratase and shikimate dehydrogenase	0	0	-0.4	0.6	CRO_T009377	#N/A
4.1.5.1.3	Amino acid metabolism.biosynthesis.shikimate family.shikimate pathway.3-dehydroquinate dehydratase and shikimate dehydrogenase	CRO_T029206	Transcript	3-dehydroquinate dehydratase and shikimate dehydrogenase	0	0	0.3	0.4	CRO_T024270	#N/A
4.1.5.2.1	Amino acid metabolism.biosynthesis.shikimate family.phenylalanine and tyrosine.chorismate mutase	CRO_T001416	Transcript	chorismate mutase	0	0	-0.4	0	CRO_T012995	#N/A
4.1.5.2.1	Amino acid metabolism.biosynthesis.shikimate family.phenylalanine and tyrosine.chorismate mutase	CRO_T025751	Transcript	chorismate mutase	0	-1.3	0	0	CRO_T025240	#N/A
4.1.5.2.4	Amino acid metabolism.biosynthesis.shikimate family.phenylalanine and tyrosine.arogenate dehydratase (ADT)	CRO_T027702	Transcript	arogenate dehydratase (ADT)	0	0	1	1	CRO_T005974	#N/A
4.1.5.2.4	Amino acid metabolism.biosynthesis.shikimate family.phenylalanine and tyrosine.arogenate dehydratase (ADT)	CRO_T028864	Transcript	arogenate dehydratase (ADT)	0	0	0	-0.6	CRO_T003816	#N/A
4.1.5.3.2	Amino acid metabolism.biosynthesis.shikimate family.tryptophan.anthranilate phosphoribosyltransferase	CRO_T000534	Transcript	anthranilate phosphoribosyltransferase	0	0	-0.9	-1.2	CRO_T000749	#N/A
4.1.5.3.2	Amino acid metabolism.biosynthesis.shikimate family.tryptophan.anthranilate phosphoribosyltransferase	CRO_T002624	Transcript	anthranilate phosphoribosyltransferase	1.5	1.2	0.4	0.7	CRO_T019669	#N/A
4.1.5.3.3	Amino acid metabolism.biosynthesis.shikimate family.tryptophan.phosphoribosyanthranilate isomerase	CRO_T025582	Transcript	phosphoribosyanthranilate isomerase	-0.8	-0.9	0.6	0	CRO_T012539	#N/A
4.1.5.3.4	Amino acid metabolism.biosynthesis.shikimate family.tryptophan.indole-3-glycerol phosphate synthase	CRO_T032162	Transcript	indole-3-glycerol phosphate synthase	0	0	0.4	0.3	CRO_T005967	#N/A
4.1.5.3.4	Amino acid metabolism.biosynthesis.shikimate family.tryptophan.indole-3-glycerol phosphate synthase	CRO_T001925	Transcript	indole-3-glycerol phosphate synthase	0	0	0.4	0.5	CRO_T005559	#N/A
4.1.5.3.5.1	Amino acid metabolism.biosynthesis.shikimate family.tryptophan.tryptophan synthase heterodimer.subunit alpha	CRO_T017974	Transcript	subunit alpha of tryptophan synthase complex	0	0	0.7	1	CRO_T012100	#N/A
4.2.1.3.2	Amino acid metabolism.degradation.arginine.urease accessory protein activities.urease accessory protein (ureF)	CRO_T005190	Transcript	urease accessory protein (ureF)	0	0	-0.4	-0.5	CRO_T026991	#N/A
4.2.3.1	Amino acid metabolism.degradation.proline.proline dehydrogenase	CRO_T000956	Transcript	proline dehydrogenase	-1.1	-0.9	0	0	CRO_T001398	#N/A
4.2.5.1	Amino acid metabolism.degradation.threonine.threonine aldolase	CRO_T012125	Transcript	threonine aldolase	4	3.6	0.8	1.1	CRO_T027310	#N/A
4.2.6.1	Amino acid metabolism.degradation.cysteine.mercaptopyruvate sulfurtransferase	CRO_T012888	Transcript	mercaptopyruvate sulfurtransferase	0	0	0.7	1	CRO_T024707	#N/A
4.2.6.3	Amino acid metabolism.degradation.cysteine.cysteine desulfhydrase	CRO_T023724	Transcript	cysteine desulfhydrase	0	0	0	0.7	CRO_T018290	#N/A
4.2.6.3	Amino acid metabolism.degradation.cysteine.cysteine desulfhydrase	CRO_T022833	Transcript	cysteine desulfhydrase	0	0	0	0.4	CRO_T009268	#N/A
4.2.7.1	Amino acid metabolism.degradation.branched-chain amino acid.branched-chain aminotransferase (BCAT)	CRO_T027125	Transcript	branched-chain aminotransferase (BCAT)	0.6	0.8	0.5	0.6	CRO_T033360	#N/A
4.2.7.2.3	Amino acid metabolism.degradation.branched-chain amino acid.branched-chain alpha-keto acid dehydrogenase complex.dihydrolipoamide dehydrogenase component E3	CRO_T001435	Transcript	dihydrolipoamide dehydrogenase component E3 of branched-chain alpha-keto acid dehydrogenase complex	0	0	-0.6	0	CRO_T022138	#N/A
4.2.7.5.1.2	Amino acid metabolism.degradation.branched-chain amino acid.leucine.methylcrotonoyl-CoA carboxylase heterodimer.subunit beta	CRO_T029070	Transcript	subunit beta of methylcrotonoyl-CoA carboxylase complex	0	0	0.5	0.7	CRO_T002811	#N/A
4.2.7.8.1.2	Amino acid metabolism.degradation.branched-chain amino acid.acyl-CoA dehydrogenase oxidation.ETF electron transfer flavoprotein heterodimer.subunit beta	CRO_T000197	Transcript	subunit beta of ETF electron transfer flavoprotein complex	0	0	0	0.5	CRO_T008994	#N/A
4.2.7.8.2	Amino acid metabolism.degradation.branched-chain amino acid.acyl-CoA dehydrogenase oxidation.electron transfer flavoprotein-ubiquinone oxidoreductase (ETF-QO)	CRO_T000409	Transcript	electron transfer flavoprotein-ubiquinone oxidoreductase (ETF-QO)	0	0	0.9	0.9	CRO_T020060	#N/A
4.2.8.1	Amino acid metabolism.degradation.aromatic amino acid.aromatic-amino-acid aminotransferase	CRO_T004208	Transcript	aromatic-amino-acid aminotransferase	0	0	0.4	1.1	CRO_T016542	#N/A
5.1.1.5	Lipid metabolism.fatty acid biosynthesis.citrate shuttle.mitochondrial pyruvate transporter	CRO_T011403	Transcript	mitochondrial pyruvate transporter	0.8	0	0	0	CRO_T002903	#N/A
5.1.2.2.1.1	Lipid metabolism.fatty acid biosynthesis.acetyl-CoA generation.plastidial pyruvate dehydrogenase complex.E1 pyruvate dehydrogenase subcomplex.subunit alpha	CRO_T006205	Transcript	subunit alpha of E1 pyruvate dehydrogenase component	0	0	-0.3	-0.2	CRO_T028510	#N/A
5.1.2.2.1.2	Lipid metabolism.fatty acid biosynthesis.acetyl-CoA generation.plastidial pyruvate dehydrogenase complex.E1 pyruvate dehydrogenase subcomplex.subunit beta	CRO_T003447	Transcript	subunit beta of E1 pyruvate dehydrogenase component	-1.1	-1.3	2	1.6	CRO_T026018	#N/A
5.1.2.2.2	Lipid metabolism.fatty acid biosynthesis.acetyl-CoA generation.plastidial pyruvate dehydrogenase complex.dihydrolipoamide acetyltransferase component E2	CRO_T006204	Transcript	dihydrolipoamide acetyltransferase component E2 of plastidial pyruvate dehydrogenase complex	0	0	0.7	0.7	CRO_T009103	#N/A
5.1.4.1	Lipid metabolism.fatty acid biosynthesis.plastidial fatty acid synthase (ptFAS) system.acyl carrier protein (ptACP)	CRO_T000483	Transcript	acyl carrier protein (ptACP)	0	0	0.2	0.7	CRO_T016940	#N/A
5.1.4.1	Lipid metabolism.fatty acid biosynthesis.plastidial fatty acid synthase (ptFAS) system.acyl carrier protein (ptACP)	CRO_T019406	Transcript	acyl carrier protein (ptACP)	-1.2	-1.1	-1.1	-2.6	CRO_T031873	#N/A
5.1.4.3	Lipid metabolism.fatty acid biosynthesis.plastidial fatty acid synthase (ptFAS) system.hydroxyacyl-ACP dehydratase (ptHD)	CRO_T025080	Transcript	hydroxyacyl-ACP dehydratase (ptHD)	0	0	1.3	1.1	CRO_T008728	CRO_T025080
5.1.5.1	Lipid metabolism.fatty acid biosynthesis.mitochondrial fatty acid synthase (mtFAS) system.acyl carrier protein (mtACP)	CRO_T020046	Transcript	acyl carrier protein (mtACP)	0	0	0.7	0.9	CRO_T028352	#N/A
5.1.5.1	Lipid metabolism.fatty acid biosynthesis.mitochondrial fatty acid synthase (mtFAS) system.acyl carrier protein (mtACP)	CRO_T027570	Transcript	acyl carrier protein (mtACP)	0	0	0.5	0.6	CRO_T013216	#N/A
5.1.5.1	Lipid metabolism.fatty acid biosynthesis.mitochondrial fatty acid synthase (mtFAS) system.acyl carrier protein (mtACP)	CRO_T003666	Transcript	acyl carrier protein (mtACP)	0	0	0.4	0	CRO_T000406	#N/A
5.1.5.6	Lipid metabolism.fatty acid biosynthesis.mitochondrial fatty acid synthase (mtFAS) system.hydroxyacyl-ACP dehydratase (mtHD)	CRO_T032420	Transcript	hydroxyacyl-ACP dehydratase (mtHD)	-1.7	0	0	0	CRO_T001986	#N/A
5.1.5.6	Lipid metabolism.fatty acid biosynthesis.mitochondrial fatty acid synthase (mtFAS) system.hydroxyacyl-ACP dehydratase (mtHD)	CRO_T019701	Transcript	hydroxyacyl-ACP dehydratase (mtHD)	0	0	-0.4	-0.6	CRO_T006573	#N/A
5.1.6.1.1	Lipid metabolism.fatty acid biosynthesis.endoplasmic reticulum-localized fatty acid elongase (FAE) system.fatty acid elongation complex.3-ketoacyl-CoA synthase (KCS)	CRO_T031224	Transcript	3-ketoacyl-CoA synthase (KCS)	1.1	0	0	0	CRO_T025707	#N/A
5.1.6.1.1	Lipid metabolism.fatty acid biosynthesis.endoplasmic reticulum-localized fatty acid elongase (FAE) system.fatty acid elongation complex.3-ketoacyl-CoA synthase (KCS)	CRO_T013226	Transcript	3-ketoacyl-CoA synthase (KCS)	0	-1.6	1.4	0	CRO_T022875	#N/A
5.1.6.1.1	Lipid metabolism.fatty acid biosynthesis.endoplasmic reticulum-localized fatty acid elongase (FAE) system.fatty acid elongation complex.3-ketoacyl-CoA synthase (KCS)	CRO_T015187	Transcript	3-ketoacyl-CoA synthase (KCS)	0	0	0.4	-0.4	CRO_T000689	#N/A
5.1.6.1.1	Lipid metabolism.fatty acid biosynthesis.endoplasmic reticulum-localized fatty acid elongase (FAE) system.fatty acid elongation complex.3-ketoacyl-CoA synthase (KCS)	CRO_T012009	Transcript	3-ketoacyl-CoA synthase (KCS)	0.7	0	0	0	CRO_T023800	#N/A
5.1.6.1.1	Lipid metabolism.fatty acid biosynthesis.endoplasmic reticulum-localized fatty acid elongase (FAE) system.fatty acid elongation complex.3-ketoacyl-CoA synthase (KCS)	CRO_T003089	Transcript	3-ketoacyl-CoA synthase (KCS)	0	0	-2.6	-1.2	CRO_T032372	#N/A
5.1.6.1.1	Lipid metabolism.fatty acid biosynthesis.endoplasmic reticulum-localized fatty acid elongase (FAE) system.fatty acid elongation complex.3-ketoacyl-CoA synthase (KCS)	CRO_T023682	Transcript	3-ketoacyl-CoA synthase (KCS)	-1.1	-0.7	0	0	CRO_T003367	#N/A
5.1.6.1.1	Lipid metabolism.fatty acid biosynthesis.endoplasmic reticulum-localized fatty acid elongase (FAE) system.fatty acid elongation complex.3-ketoacyl-CoA synthase (KCS)	CRO_T013949	Transcript	3-ketoacyl-CoA synthase (KCS)	0	0	0	-0.8	CRO_T011031	#N/A
5.1.6.1.1	Lipid metabolism.fatty acid biosynthesis.endoplasmic reticulum-localized fatty acid elongase (FAE) system.fatty acid elongation complex.3-ketoacyl-CoA synthase (KCS)	CRO_T011918	Transcript	3-ketoacyl-CoA synthase (KCS)	0	-1	-0.4	0	CRO_T030732	#N/A
5.1.6.1.2	Lipid metabolism.fatty acid biosynthesis.endoplasmic reticulum-localized fatty acid elongase (FAE) system.fatty acid elongation complex.3-ketoacyl-CoA reductase (KCR)	CRO_T013767	Transcript	3-ketoacyl-CoA reductase (KCR)	-1.7	0	0	0	CRO_T013107	#N/A
5.1.6.1.2	Lipid metabolism.fatty acid biosynthesis.endoplasmic reticulum-localized fatty acid elongase (FAE) system.fatty acid elongation complex.3-ketoacyl-CoA reductase (KCR)	CRO_T006627	Transcript	3-ketoacyl-CoA reductase (KCR)	1.5	1.2	0.7	1.6	CRO_T024540	#N/A
5.1.6.1.4	Lipid metabolism.fatty acid biosynthesis.endoplasmic reticulum-localized fatty acid elongase (FAE) system.fatty acid elongation complex.enoyl-CoA reductase (ECR)	CRO_T008382	Transcript	enoyl-CoA reductase (ECR)	0	0	0	0.4	CRO_T016971	#N/A
5.1.6.2.1	Lipid metabolism.fatty acid biosynthesis.endoplasmic reticulum-localized fatty acid elongase (FAE) system.very long chain fatty acid elongation.catalytic protein (CER2)	CRO_T010320	Transcript	catalytic protein (CER2)	1.2	0	1.7	1.7	CRO_T024453	#N/A
5.1.6.2.1	Lipid metabolism.fatty acid biosynthesis.endoplasmic reticulum-localized fatty acid elongase (FAE) system.very long chain fatty acid elongation.catalytic protein (CER2)	CRO_T031971	Transcript	catalytic protein (CER2)	0	0	0.6	0	CRO_T011650	#N/A
5.1.7.1	Lipid metabolism.fatty acid biosynthesis.fatty acid desaturation.stearoyl-ACP desaturase	CRO_T024138	Transcript	stearoyl-ACP desaturase	0	0	-0.3	-0.5	CRO_T004159	#N/A
5.1.7.1	Lipid metabolism.fatty acid biosynthesis.fatty acid desaturation.stearoyl-ACP desaturase	CRO_T033379	Transcript	stearoyl-ACP desaturase	0	0	0	-0.5	CRO_T010735	#N/A
5.1.7.1	Lipid metabolism.fatty acid biosynthesis.fatty acid desaturation.stearoyl-ACP desaturase	CRO_T029423	Transcript	stearoyl-ACP desaturase	1.2	0.8	1.1	1.1	CRO_T024323	#N/A
5.1.7.2	Lipid metabolism.fatty acid biosynthesis.fatty acid desaturation.delta-7/delta-9 fatty acid desaturase (FAD5/ADS)	CRO_T021077	Transcript	delta-7/delta-9 fatty acid desaturase	-0.9	0	-1.9	-3.2	CRO_T021711	#N/A
5.1.7.3	Lipid metabolism.fatty acid biosynthesis.fatty acid desaturation.omega-3/omega-6 fatty acid desaturase (FAD2/3/6-8)	CRO_T000423	Transcript	omega-3/omega-6 fatty acid desaturase	-2.8	-2.5	-3	-4.1	CRO_T019303	#N/A
5.1.7.3	Lipid metabolism.fatty acid biosynthesis.fatty acid desaturation.omega-3/omega-6 fatty acid desaturase (FAD2/3/6-8)	CRO_T025583	Transcript	omega-3/omega-6 fatty acid desaturase	-1.6	-1.3	-2.7	-3.9	CRO_T008592	#N/A
5.1.7.3	Lipid metabolism.fatty acid biosynthesis.fatty acid desaturation.omega-3/omega-6 fatty acid desaturase (FAD2/3/6-8)	CRO_T004480	Transcript	omega-3/omega-6 fatty acid desaturase	0	0	0	-0.3	CRO_T032840	#N/A
5.1.7.3	Lipid metabolism.fatty acid biosynthesis.fatty acid desaturation.omega-3/omega-6 fatty acid desaturase (FAD2/3/6-8)	CRO_T022208	Transcript	omega-3/omega-6 fatty acid desaturase	-3.1	-3.3	-1.7	-1.9	CRO_T002693	#N/A
5.1.7.4	Lipid metabolism.fatty acid biosynthesis.fatty acid desaturation.delta 3-trans-hexadecenoic acid phosphatidylglycerol desaturase (FAD4)	CRO_T003187	Transcript	delta 3-trans-hexadecenoic acid phosphatidylglycerol desaturase	0	0	-0.7	0	CRO_T027815	#N/A
5.2.1.1.3	Lipid metabolism.glycerolipid biosynthesis.phosphatidate.plastidial phosphatidate biosynthesis.lysophosphatidate acyltransferase (ATS2)	CRO_T030403	Transcript	lysophosphatidate acyltransferase (ATS2)	0	0	0.8	0.4	CRO_T029277	#N/A
5.2.1.2.1	Lipid metabolism.glycerolipid biosynthesis.phosphatidate.endoplasmic reticulum phosphatidate biosynthesis.NAD-dependent glycerol-3-phosphate dehydrogenase	CRO_T017059	Transcript	NAD-dependent glycerol-3-phosphate dehydrogenase	0.9	0	0.4	1	CRO_T016223	#N/A
5.2.1.2.1	Lipid metabolism.glycerolipid biosynthesis.phosphatidate.endoplasmic reticulum phosphatidate biosynthesis.NAD-dependent glycerol-3-phosphate dehydrogenase	CRO_T025533	Transcript	NAD-dependent glycerol-3-phosphate dehydrogenase	0	0	0.5	0	CRO_T008488	#N/A
5.2.1.2.4	Lipid metabolism.glycerolipid biosynthesis.phosphatidate.endoplasmic reticulum phosphatidate biosynthesis.lysophosphatidate acyltransferase (LPAT)	CRO_T027083	Transcript	1-acylglycerol-3-phosphate O-acyltransferase	-1	-1	-0.9	-1.5	CRO_T000553	#N/A
5.2.1.3.1	Lipid metabolism.glycerolipid biosynthesis.phosphatidate.mitochondrial lysophosphatidate biosynthesis.glycerol-3-phosphate acyltransferase (GPAT1-3)	CRO_T008826	Transcript	glycerol-3-phosphate acyltransferase (GPAT)	0	0	-0.5	-0.5	CRO_T008935	#N/A
5.2.1.4	Lipid metabolism.glycerolipid biosynthesis.phosphatidate.diacylglycerol kinase	CRO_T007955	Transcript	diacylglycerol kinase	0.6	0	0	0	CRO_T018002	#N/A
5.2.2.1	Lipid metabolism.glycerolipid biosynthesis.diacylglycerol.phosphatidate phosphatase (LPP-alpha)	CRO_T025214	Transcript	phosphatidate phosphatase (LPP-alpha)	0	0	-1.6	-1.9	CRO_T006500	#N/A
5.2.2.1	Lipid metabolism.glycerolipid biosynthesis.diacylglycerol.phosphatidate phosphatase (LPP-alpha)	CRO_T026216	Transcript	phosphatidate phosphatase (LPP-alpha)	0	-1.2	1.9	2	CRO_T014211	#N/A
5.2.2.1	Lipid metabolism.glycerolipid biosynthesis.diacylglycerol.phosphatidate phosphatase (LPP-alpha)	CRO_T008489	Transcript	phosphatidate phosphatase (LPP-alpha)	0	0	-0.5	-0.6	CRO_T000849	#N/A
5.2.2.1	Lipid metabolism.glycerolipid biosynthesis.diacylglycerol.phosphatidate phosphatase (LPP-alpha)	CRO_T032939	Transcript	phosphatidate phosphatase (LPP-alpha)	-1.6	-2	0	0	CRO_T018840	#N/A
5.2.2.3	Lipid metabolism.glycerolipid biosynthesis.diacylglycerol.phosphatidate phosphatase (LPP-gamma)	CRO_T002958	Transcript	phosphatidate phosphatase (LPP-gamma)	0.9	0	-0.6	0	CRO_T029883	#N/A
5.2.2.4	Lipid metabolism.glycerolipid biosynthesis.diacylglycerol.phosphatidate phosphatase (LPP-epsilon)	CRO_T022403	Transcript	phosphatidate phosphatase (LPP-epsilon)	0	0	-0.8	-0.5	CRO_T031692	#N/A
5.2.3.1.3	Lipid metabolism.glycerolipid biosynthesis.phosphatidylethanolamine.CDP-ethanolamine pathway.CTP:phosphorylethanolamine cytidylyltransferase	CRO_T024127	Transcript	CTP:phosphorylethanolamine cytidylyltransferase	0	0	0.3	0.3	CRO_T030782	#N/A
5.2.3.3.1.1.1	Lipid metabolism.glycerolipid biosynthesis.phosphatidylethanolamine.mitochondrial phosphatidylserine decarboxylation pathway.phosphatidylserine-transfer-dependent route.UPS2-Mdm35 phospholipid transfer complex.component UPS2	CRO_T022081	Transcript	component UPS2 of UPS2-Mdm35 phospholipid transfer complex	0	0	0.7	0.9	CRO_T021234	#N/A
5.2.3.3.2.1.1	Lipid metabolism.glycerolipid biosynthesis.phosphatidylethanolamine.mitochondrial phosphatidylserine decarboxylation pathway.membrane juxtaposition-dependent route.MICOS complex.component Mic60	CRO_T001336	Transcript	component Mic60 of MICOS complex	0	0	0.8	0.7	CRO_T003221	#N/A
5.2.3.3.2.1.2	Lipid metabolism.glycerolipid biosynthesis.phosphatidylethanolamine.mitochondrial phosphatidylserine decarboxylation pathway.membrane juxtaposition-dependent route.MICOS complex.component Mic10	CRO_T013196	Transcript	component Mic10 of MICOS complex	0	0	0.4	0.6	CRO_T021221	#N/A
5.2.4.1	Lipid metabolism.glycerolipid biosynthesis.phosphatidylcholine.phospho-base N-methyltransferase	CRO_T024782	Transcript	phospho-base N-methyltransferase	-1.9	-1.4	-0.9	-1.7	CRO_T020547	#N/A
5.2.4.2	Lipid metabolism.glycerolipid biosynthesis.phosphatidylcholine.phosphotidyl-base N-methyltransferase	CRO_T006539	Transcript	phosphotidyl-base N-methyltransferase	0	0	1	0.4	CRO_T015536	#N/A
5.2.4.5.1	Lipid metabolism.glycerolipid biosynthesis.phosphatidylcholine.choline homeostasis.phosphocholine phosphatase	CRO_T029596	Transcript	phosphocholine phosphatase	0	0	2	0	CRO_T027046	#N/A
5.2.4.5.1	Lipid metabolism.glycerolipid biosynthesis.phosphatidylcholine.choline homeostasis.phosphocholine phosphatase	CRO_T032655	Transcript	phosphocholine phosphatase	0.8	0.8	1.1	1.4	CRO_T021136	#N/A
5.2.4.5.1	Lipid metabolism.glycerolipid biosynthesis.phosphatidylcholine.choline homeostasis.phosphocholine phosphatase	CRO_T019741	Transcript	phosphocholine phosphatase	3.1	2.7	1.8	1.5	CRO_T022484	#N/A
5.2.4.6	Lipid metabolism.glycerolipid biosynthesis.phosphatidylcholine.acyl-CoA:lysophosphatidylcholine acyltransferase	CRO_T000583	Transcript	acyl-CoA:lysophosphatidylcholine acyltransferase	0	0	-0.5	0	CRO_T021096	#N/A
5.2.6.3	Lipid metabolism.glycerolipid biosynthesis.phosphatidylglycerol.phosphatidylglycerophosphate phosphatase	CRO_T004617	Transcript	phosphatidylglycerophosphate phosphatase	0	0	0	-0.3	CRO_T003600	#N/A
5.2.10.2	Lipid metabolism.glycerolipid biosynthesis.triacylglycerols.iron-sulfur protein (DGAT3)	CRO_T023100	Transcript	iron-sulfur protein (DGAT3)	0	0	-0.6	-0.6	CRO_T013963	#N/A
5.3.1	Lipid metabolism.galactolipid and sulfolipid biosynthesis.phosphatidate phosphatase	CRO_T025600	Transcript	phosphatidic acid phosphatase	0.7	0	0.3	0.7	CRO_T013537	#N/A
5.3.1	Lipid metabolism.galactolipid and sulfolipid biosynthesis.phosphatidate phosphatase	CRO_T016680	Transcript	phosphatidic acid phosphatase	0	0	0	0.3	CRO_T025339	#N/A
5.3.3	Lipid metabolism.galactolipid and sulfolipid biosynthesis.digalactosyldiacylglycerol synthase (DGD)	CRO_T014452	Transcript	digalactosyldiacylglycerol synthase	0	0	0	-0.5	CRO_T018329	#N/A
5.3.3	Lipid metabolism.galactolipid and sulfolipid biosynthesis.digalactosyldiacylglycerol synthase (DGD)	CRO_T016746	Transcript	digalactosyldiacylglycerol synthase	0	0	0.4	0.4	CRO_T006874	CRO_T016746
5.3.6	Lipid metabolism.galactolipid and sulfolipid biosynthesis.UDP-sulfoquinovose synthase	CRO_T033279	Transcript	UDP-sulfoquinovose synthase	0	0	0.9	0	CRO_T031074	#N/A
5.3.6	Lipid metabolism.galactolipid and sulfolipid biosynthesis.UDP-sulfoquinovose synthase	CRO_T033281	Transcript	UDP-sulfoquinovose synthase	0	0	0.5	0	CRO_T021363	#N/A
5.3.7	Lipid metabolism.galactolipid and sulfolipid biosynthesis.UDP-sulfoquinovose:DAG sulfoquinovosyltransferase	CRO_T014326	Transcript	UDP-sulfoquinovose:DAG sulfoquinovosyltransferase	0	0	0	-0.3	CRO_T024418	#N/A
5.4.3	Lipid metabolism.sphingolipid biosynthesis.sphingobase hydroxylase	CRO_T019993	Transcript	sphingobase hydroxylase	0	0	1.1	0.9	CRO_T031516	#N/A
5.4.3	Lipid metabolism.sphingolipid biosynthesis.sphingobase hydroxylase	CRO_T019188	Transcript	sphingobase hydroxylase	0	0	-0.3	-0.4	CRO_T012085	#N/A
5.4.3	Lipid metabolism.sphingolipid biosynthesis.sphingobase hydroxylase	CRO_T019189	Transcript	sphingobase hydroxylase	0	0	-2	-1.8	CRO_T011933	#N/A
5.4.4	Lipid metabolism.sphingolipid biosynthesis.delta-4 sphingolipid desaturase	CRO_T027363	Transcript	delta-4 sphingolipid desaturase	0	0	0	-0.8	CRO_T001592	#N/A
5.4.5	Lipid metabolism.sphingolipid biosynthesis.ceramide synthase	CRO_T013764	Transcript	ceramide synthase	0	0	0.3	0.3	CRO_T011824	#N/A
5.4.5	Lipid metabolism.sphingolipid biosynthesis.ceramide synthase	CRO_T028796	Transcript	ceramide synthase	0	0	0.7	0.7	CRO_T002049	#N/A
5.4.6	Lipid metabolism.sphingolipid biosynthesis.sphingosine transfer protein	CRO_T019177	Transcript	sphingosine transfer protein	0	0	0.5	0.5	CRO_T022326	#N/A
5.4.8	Lipid metabolism.sphingolipid biosynthesis.sphingoid long-chain base phosphate phosphatase	CRO_T021807	Transcript	sphingoid long-chain base phosphate phosphatase	1.4	1.1	0	0.3	CRO_T025824	#N/A
5.4.9	Lipid metabolism.sphingolipid biosynthesis.delta-8 sphingolipid desaturase	CRO_T018465	Transcript	delta-8 sphingolipid desaturase	0	-1.1	0	0	CRO_T005033	#N/A
5.4.9	Lipid metabolism.sphingolipid biosynthesis.delta-8 sphingolipid desaturase	CRO_T033280	Transcript	delta-8 sphingolipid desaturase	-2.7	-2.5	-1.4	-1.5	CRO_T012494	#N/A
5.4.10	Lipid metabolism.sphingolipid biosynthesis.sphingolipid fatty acid 2-hydroxylase	CRO_T014606	Transcript	sphingolipid fatty acid 2-hydroxylase	-1.4	-1.6	0.4	0.5	CRO_T012235	#N/A
5.4.12	Lipid metabolism.sphingolipid biosynthesis.ceramide kinase	CRO_T032827	Transcript	ceramide kinase	-0.7	-0.6	0	-0.3	CRO_T004390	#N/A
5.4.13.4	Lipid metabolism.sphingolipid biosynthesis.glycosylinositol phosphorylceramide (GIPC) biosynthesis.GIPC N-acetylglucosamine transferase (GINT1)	CRO_T011663	Transcript	GIPC N-acetylglucosamine transferase (GINT1)	0	0	-1.5	-1.5	CRO_T008148	#N/A
5.5.1.1	Lipid metabolism.phytosterol biosynthesis.campesterol.sterol C-24 methyltransferase	CRO_T020335	Transcript	sterol C-24 methyltransferase	-0.9	-1	-0.7	-1.2	CRO_T029581	#N/A
5.5.1.2	Lipid metabolism.phytosterol biosynthesis.campesterol.obtusifoliol 14-alpha demethylase	CRO_T014491	Transcript	obtusifoliol 14-alpha demethylase	0	0	0	-0.2	CRO_T033547	#N/A
5.5.1.4	Lipid metabolism.phytosterol biosynthesis.campesterol.sterol delta8-delta7 isomerase	CRO_T033354	Transcript	sterol delta8-delta7 isomerase	0	0	0.6	0.6	CRO_T030671	#N/A
5.5.1.5	Lipid metabolism.phytosterol biosynthesis.campesterol.delta7-sterol C-5 desaturase	CRO_T032034	Transcript	delta7-sterol C-5 desaturase	-1	-0.7	0	0	CRO_T010643	#N/A
5.5.1.7	Lipid metabolism.phytosterol biosynthesis.campesterol.sterol delta24 reductase	CRO_T013353	Transcript	sterol delta24 reductase	-0.9	-1.3	1.6	0.4	CRO_T005325	#N/A
5.5.1.7	Lipid metabolism.phytosterol biosynthesis.campesterol.sterol delta24 reductase	CRO_T030552	Transcript	sterol delta24 reductase	-1.7	-1.6	0.5	0	CRO_T019785	#N/A
5.5.2.1	Lipid metabolism.phytosterol biosynthesis.phytosterol conjugation.methylsterol monooxygenase	CRO_T014888	Transcript	methylsterol monooxygenase	0	-0.8	0	-0.3	CRO_T031178	#N/A
5.5.2.1	Lipid metabolism.phytosterol biosynthesis.phytosterol conjugation.methylsterol monooxygenase	CRO_T021866	Transcript	methylsterol monooxygenase	-0.9	-1.3	0.4	0	CRO_T015050	#N/A
5.5.2.3.2	Lipid metabolism.phytosterol biosynthesis.phytosterol conjugation.phytosterol esterification.acyl-CoA:cholesterol acyltransferase	CRO_T025507	Transcript	acyl-CoA:cholesterol acyltransferase	0.9	0	-0.7	-0.3	CRO_T026632	#N/A
5.5.2.3.2	Lipid metabolism.phytosterol biosynthesis.phytosterol conjugation.phytosterol esterification.acyl-CoA:cholesterol acyltransferase	CRO_T026411	Transcript	acyl-CoA:cholesterol acyltransferase	0	0.9	-1.1	-1.1	CRO_T001928	#N/A
5.5.2.3.2	Lipid metabolism.phytosterol biosynthesis.phytosterol conjugation.phytosterol esterification.acyl-CoA:cholesterol acyltransferase	CRO_T026497	Transcript	acyl-CoA:cholesterol acyltransferase	0	0	-0.5	-1	CRO_T005801	#N/A
5.5.2.3.2	Lipid metabolism.phytosterol biosynthesis.phytosterol conjugation.phytosterol esterification.acyl-CoA:cholesterol acyltransferase	CRO_T027577	Transcript	acyl-CoA:cholesterol acyltransferase	1.3	0	-1.5	-1.9	CRO_T023383	#N/A
5.5.2.3.2	Lipid metabolism.phytosterol biosynthesis.phytosterol conjugation.phytosterol esterification.acyl-CoA:cholesterol acyltransferase	CRO_T031744	Transcript	acyl-CoA:cholesterol acyltransferase	0	0	2.1	2.3	CRO_T001523	#N/A
5.6.1	Lipid metabolism.lipid A biosynthesis.UDP-N-acetylglucosamine O-acyltransferase (LpxA)	CRO_T016621	Transcript	UDP-N-acetylglucosamine O-acyltransferase (LpxA)	0	0	-1	-0.9	CRO_T022358	#N/A
5.6.2	Lipid metabolism.lipid A biosynthesis.UDP-3-O-acyl N-acetylglucosamine deacetylase (LpxC)	CRO_T032646	Transcript	UDP-3-O-acyl N-acetylglucosamine deacetylase (LpxC)	1	1.3	0	-0.5	CRO_T033368	#N/A
5.6.5	Lipid metabolism.lipid A biosynthesis.tetra-acyl-disaccharide kinase (LpxK)	CRO_T032897	Transcript	tetra-acyl-disaccharide kinase (LpxK)	0.8	1	1.3	1.3	CRO_T010142	#N/A
5.6.6	Lipid metabolism.lipid A biosynthesis.3-deoxy-D-manno-octulosonic acid (Kdo) transferase (KdtA)	CRO_T030324	Transcript	3-deoxy-D-manno-octulosonic acid (Kdo) transferase (KdtA)	0	0	-0.5	-0.9	CRO_T023739	#N/A
5.7.1.2.1	Lipid metabolism.lipid degradation.triacylglycerol lipase activities.diacyl-/triacylglycerol lipase activities.lipase (Patatin/SDP)	CRO_T027794	Transcript	Patatin-type lipase	0	0	1.2	0.5	CRO_T029097	#N/A
5.7.1.2.2	Lipid metabolism.lipid degradation.triacylglycerol lipase activities.diacyl-/triacylglycerol lipase activities.lipase (LIP)	CRO_T004697	Transcript	lipase (LIP)	-1.3	-1.8	1.4	0	CRO_T003173	#N/A
5.7.1.2.2	Lipid metabolism.lipid degradation.triacylglycerol lipase activities.diacyl-/triacylglycerol lipase activities.lipase (LIP)	CRO_T011476	Transcript	lipase (LIP)	0	0	0	7.8	CRO_T005282	#N/A
5.7.1.2.3	Lipid metabolism.lipid degradation.triacylglycerol lipase activities.diacyl-/triacylglycerol lipase activities.lipase (OBL)	CRO_T019355	Transcript	lipase (OBL)	6.6	6.5	1.5	3.6	CRO_T033382	#N/A
5.7.1.2.3	Lipid metabolism.lipid degradation.triacylglycerol lipase activities.diacyl-/triacylglycerol lipase activities.lipase (OBL)	CRO_T026743	Transcript	lipase (OBL)	0	0	1.1	2.4	CRO_T019072	#N/A
5.7.1.2.4	Lipid metabolism.lipid degradation.triacylglycerol lipase activities.diacyl-/triacylglycerol lipase activities.lipase (ATGL)	CRO_T024455	Transcript	lipase (ATGL)	0	0	0	-0.3	CRO_T019074	#N/A
5.7.2.1.1	Lipid metabolism.lipid degradation.phospholipase activities.phospholipase A1 activities.phospholipase A1 (PC-PLA1)	CRO_T000862	Transcript	phospholipase A1 (PC-PLA1)	0	0	-0.8	-1.8	CRO_T011962	#N/A
5.7.2.1.1	Lipid metabolism.lipid degradation.phospholipase activities.phospholipase A1 activities.phospholipase A1 (PC-PLA1)	CRO_T009487	Transcript	phospholipase A1 (PC-PLA1)	0	0	-0.7	-1.4	CRO_T020303	CRO_T009487
5.7.2.1.1	Lipid metabolism.lipid degradation.phospholipase activities.phospholipase A1 activities.phospholipase A1 (PC-PLA1)	CRO_T007827	Transcript	phospholipase A1 (PC-PLA1)	0	0	0	-3.8	CRO_T032824	#N/A
5.7.2.1.1	Lipid metabolism.lipid degradation.phospholipase activities.phospholipase A1 activities.phospholipase A1 (PC-PLA1)	CRO_T023036	Transcript	phospholipase A1 (PC-PLA1)	-0.8	0	-0.4	-1.5	CRO_T004955	#N/A
5.7.2.1.1	Lipid metabolism.lipid degradation.phospholipase activities.phospholipase A1 activities.phospholipase A1 (PC-PLA1)	CRO_T031864	Transcript	phospholipase A1 (PC-PLA1)	0	0	0.9	0.8	CRO_T029424	#N/A
5.7.2.1.2	Lipid metabolism.lipid degradation.phospholipase activities.phospholipase A1 activities.phospholipase A1 (PA-PLA1)	CRO_T013279	Transcript	phospholipase A1 (PA-PLA1)	1.1	1.1	-0.3	-0.3	CRO_T006744	CRO_T013279
5.7.2.1.3	Lipid metabolism.lipid degradation.phospholipase activities.phospholipase A1 activities.phosphatidylglycerol lipase (PLIP1)	CRO_T017545	Transcript	phosphatidylglycerol lipase (PLIP1)	0	0	0.8	0.7	CRO_T026325	#N/A
5.7.2.1.3	Lipid metabolism.lipid degradation.phospholipase activities.phospholipase A1 activities.phosphatidylglycerol lipase (PLIP1)	CRO_T022144	Transcript	phosphatidylglycerol lipase (PLIP1)	1.8	1.8	0.6	1.3	CRO_T020874	#N/A
5.7.2.2.1	Lipid metabolism.lipid degradation.phospholipase activities.phospholipase A2 activities.phospholipase A2 (sPLA2)	CRO_T020456	Transcript	phospholipase A2 (sPLA2)	0	0	2.2	2.8	CRO_T012754	#N/A
5.7.2.2.2	Lipid metabolism.lipid degradation.phospholipase activities.phospholipase A2 activities.phospholipase A2 (pPLA2-I)	CRO_T014792	Transcript	phospholipase A2 (pPLA2-I)	0	0	0	0.4	CRO_T001331	#N/A
5.7.2.2.3	Lipid metabolism.lipid degradation.phospholipase activities.phospholipase A2 activities.phospholipase A2 (pPLA2-II)	CRO_T014229	Transcript	phospholipase A2 (pPLA2-II)	0	0	-2.5	-3.1	CRO_T014082	#N/A
5.7.2.2.3	Lipid metabolism.lipid degradation.phospholipase activities.phospholipase A2 activities.phospholipase A2 (pPLA2-II)	CRO_T006295	Transcript	phospholipase A2 (pPLA2-II)	0	0	-1.6	-1.8	CRO_T015197	#N/A
5.7.2.2.3	Lipid metabolism.lipid degradation.phospholipase activities.phospholipase A2 activities.phospholipase A2 (pPLA2-II)	CRO_T007836	Transcript	phospholipase A2 (pPLA2-II)	1.2	1	0.5	1	CRO_T001107	#N/A
5.7.2.2.4	Lipid metabolism.lipid degradation.phospholipase activities.phospholipase A2 activities.phospholipase A2 (pPLA2-III)	CRO_T021888	Transcript	phospholipase A2 (pPLA2-III)	-1.3	-2.3	-1.4	-2.8	CRO_T015125	#N/A
5.7.2.2.4	Lipid metabolism.lipid degradation.phospholipase activities.phospholipase A2 activities.phospholipase A2 (pPLA2-III)	CRO_T016850	Transcript	phospholipase A2 (pPLA2-III)	-1.8	-2.3	0	0	CRO_T020771	#N/A
5.7.2.2.4	Lipid metabolism.lipid degradation.phospholipase activities.phospholipase A2 activities.phospholipase A2 (pPLA2-III)	CRO_T008100	Transcript	phospholipase A2 (pPLA2-III)	1.9	1.7	0.4	1.6	CRO_T002096	#N/A
5.7.2.3.1	Lipid metabolism.lipid degradation.phospholipase activities.phospholipase C activities.phospholipase C (nPLC)	CRO_T008821	Transcript	phospholipase C (nPLC)	1.7	1.6	0.7	1.4	CRO_T004731	#N/A
5.7.2.3.1	Lipid metabolism.lipid degradation.phospholipase activities.phospholipase C activities.phospholipase C (nPLC)	CRO_T017489	Transcript	phospholipase C (nPLC)	0	0	0.7	1.1	CRO_T018499	#N/A
5.7.2.3.2	Lipid metabolism.lipid degradation.phospholipase activities.phospholipase C activities.phospholipase C (PI-PLC)	CRO_T003763	Transcript	phospholipase C (PI-PLC)	0	0	0.6	0	CRO_T019837	#N/A
5.7.2.3.2	Lipid metabolism.lipid degradation.phospholipase activities.phospholipase C activities.phospholipase C (PI-PLC)	CRO_T019616	Transcript	phospholipase C (PI-PLC)	0	0	0.7	0.5	CRO_T020037	#N/A
5.7.2.3.2	Lipid metabolism.lipid degradation.phospholipase activities.phospholipase C activities.phospholipase C (PI-PLC)	CRO_T028624	Transcript	phospholipase C (PI-PLC)	0	0	0.6	0	CRO_T010467	#N/A
5.7.2.3.2	Lipid metabolism.lipid degradation.phospholipase activities.phospholipase C activities.phospholipase C (PI-PLC)	CRO_T004768	Transcript	phospholipase C (PI-PLC)	0	0	0.7	0.4	CRO_T004981	#N/A
5.7.2.4.1	Lipid metabolism.lipid degradation.phospholipase activities.phospholipase D activities.phospholipase D (PLD-alpha)	CRO_T018029	Transcript	phospholipase D (PLD-alpha)	0	0	0.5	0.7	CRO_T018202	#N/A
5.7.3.2.1	Lipid metabolism.lipid degradation.fatty acid degradation.core beta-oxidation.acyl CoA oxidase (ACX)	CRO_T029835	Transcript	acyl CoA oxidase (ACX)	0.7	0	0	0	CRO_T032903	#N/A
5.7.3.2.1	Lipid metabolism.lipid degradation.fatty acid degradation.core beta-oxidation.acyl CoA oxidase (ACX)	CRO_T025653	Transcript	acyl CoA oxidase (ACX)	0.6	0	0.7	1.2	CRO_T000477	#N/A
5.7.3.2.1	Lipid metabolism.lipid degradation.fatty acid degradation.core beta-oxidation.acyl CoA oxidase (ACX)	CRO_T020241	Transcript	acyl CoA oxidase (ACX)	0	0	-0.8	-0.4	CRO_T021278	#N/A
5.7.3.3.1	Lipid metabolism.lipid degradation.fatty acid degradation.alternative beta-oxidation.monofunctional enoyl-CoA hydratase	CRO_T013080	Transcript	monofunctional enoyl-CoA hydratase	0	0	0	0.4	CRO_T016297	#N/A
5.7.3.5.1	Lipid metabolism.lipid degradation.fatty acid degradation.auxiliary degradation activities.dodecenoyl-CoA isomerase	CRO_T023002	Transcript	dodecenoyl-CoA isomerase	3	2.2	1.5	2.3	CRO_T023121	#N/A
5.7.3.5.2	Lipid metabolism.lipid degradation.fatty acid degradation.auxiliary degradation activities.dienoyl-CoA isomerase	CRO_T024448	Transcript	dienoyl-CoA isomerase	0	0	1.3	2	CRO_T025053	#N/A
5.7.3.5.4	Lipid metabolism.lipid degradation.fatty acid degradation.auxiliary degradation activities.acyl-CoA thioesterase	CRO_T012631	Transcript	acyl-CoA thioesterase	0	0	0.9	0	CRO_T003758	#N/A
5.7.3.6.2	Lipid metabolism.lipid degradation.fatty acid degradation.glyoxylate cycle.aconitase	CRO_T030075	Transcript	aconitase	0	0	0	0.6	CRO_T026448	#N/A
5.7.3.6.2	Lipid metabolism.lipid degradation.fatty acid degradation.glyoxylate cycle.aconitase	CRO_T006608	Transcript	aconitase	1.1	0.8	0.3	1	CRO_T028473	#N/A
5.7.4.2	Lipid metabolism.lipid degradation.glycerol metabolism.glycerol kinase	CRO_T012076	Transcript	glycerol kinase	0	0	0.3	0.8	CRO_T018525	#N/A
5.7.4.3	Lipid metabolism.lipid degradation.glycerol metabolism.NAD-dependent glycerol-3-phosphate dehydrogenase	CRO_T017059	Transcript	NAD-dependent glycerol-3-phosphate dehydrogenase	0.9	0	0.4	1	CRO_T012319	#N/A
5.7.4.3	Lipid metabolism.lipid degradation.glycerol metabolism.NAD-dependent glycerol-3-phosphate dehydrogenase	CRO_T025533	Transcript	NAD-dependent glycerol-3-phosphate dehydrogenase	0	0	0.5	0	CRO_T029065	#N/A
5.7.5.1.2	Lipid metabolism.lipid degradation.sphingolipid degradation.ceramidase activities.alkaline ceramidase (ACER)	CRO_T018915	Transcript	alkaline ceramidase (ACER)	0	0	0.7	0.7	CRO_T025395	#N/A
5.8.2.1.1.1	Lipid metabolism.lipid trafficking.endoplasmic reticulum-plastid lipid transfer.phospholipid transverse translocation.ALA-ALIS flippase complex.active component ALA	CRO_T001037	Transcript	active component ALA of ALA-ALIS flippase complex	1.9	1.3	1	1.2	CRO_T029415	#N/A
5.8.2.1.1.1	Lipid metabolism.lipid trafficking.endoplasmic reticulum-plastid lipid transfer.phospholipid transverse translocation.ALA-ALIS flippase complex.active component ALA	CRO_T010122	Transcript	active component ALA of ALA-ALIS flippase complex	0.7	0.7	-0.5	0	CRO_T022034	#N/A
5.8.2.1.1.1	Lipid metabolism.lipid trafficking.endoplasmic reticulum-plastid lipid transfer.phospholipid transverse translocation.ALA-ALIS flippase complex.active component ALA	CRO_T024899	Transcript	active component ALA of ALA-ALIS flippase complex	0	0	-1	-0.7	CRO_T024336	#N/A
5.8.2.1.1.1	Lipid metabolism.lipid trafficking.endoplasmic reticulum-plastid lipid transfer.phospholipid transverse translocation.ALA-ALIS flippase complex.active component ALA	CRO_T016299	Transcript	active component ALA of ALA-ALIS flippase complex	0	0	0.5	0.4	CRO_T021507	#N/A
5.8.2.1.1.1	Lipid metabolism.lipid trafficking.endoplasmic reticulum-plastid lipid transfer.phospholipid transverse translocation.ALA-ALIS flippase complex.active component ALA	CRO_T018199	Transcript	active component ALA of ALA-ALIS flippase complex	0	0	-0.8	-0.9	CRO_T012666	#N/A
5.8.2.1.1.1	Lipid metabolism.lipid trafficking.endoplasmic reticulum-plastid lipid transfer.phospholipid transverse translocation.ALA-ALIS flippase complex.active component ALA	CRO_T017963	Transcript	active component ALA of ALA-ALIS flippase complex	0	0.7	0	0	CRO_T031149	CRO_T017963
5.8.2.1.1.1	Lipid metabolism.lipid trafficking.endoplasmic reticulum-plastid lipid transfer.phospholipid transverse translocation.ALA-ALIS flippase complex.active component ALA	CRO_T012841	Transcript	active component ALA of ALA-ALIS flippase complex	0	-0.7	0.5	0	CRO_T021801	#N/A
5.8.2.1.1.1	Lipid metabolism.lipid trafficking.endoplasmic reticulum-plastid lipid transfer.phospholipid transverse translocation.ALA-ALIS flippase complex.active component ALA	CRO_T025982	Transcript	active component ALA of ALA-ALIS flippase complex	0	0	-0.5	-0.3	CRO_T020387	#N/A
5.8.2.1.1.2	Lipid metabolism.lipid trafficking.endoplasmic reticulum-plastid lipid transfer.phospholipid transverse translocation.ALA-ALIS flippase complex.regulatory component ALIS	CRO_T027144	Transcript	regulatory component ALIS of ALA-ALIS flippase complex	0	0	0	0.6	CRO_T010330	#N/A
5.8.2.1.1.2	Lipid metabolism.lipid trafficking.endoplasmic reticulum-plastid lipid transfer.phospholipid transverse translocation.ALA-ALIS flippase complex.regulatory component ALIS	CRO_T019229	Transcript	regulatory component ALIS of ALA-ALIS flippase complex	-1.2	-1	0	-0.5	CRO_T002299	#N/A
5.8.2.1.1.2	Lipid metabolism.lipid trafficking.endoplasmic reticulum-plastid lipid transfer.phospholipid transverse translocation.ALA-ALIS flippase complex.regulatory component ALIS	CRO_T022250	Transcript	regulatory component ALIS of ALA-ALIS flippase complex	-1.5	-1.1	-0.6	-1.5	CRO_T010654	#N/A
5.8.2.1.1.2	Lipid metabolism.lipid trafficking.endoplasmic reticulum-plastid lipid transfer.phospholipid transverse translocation.ALA-ALIS flippase complex.regulatory component ALIS	CRO_T011305	Transcript	regulatory component ALIS of ALA-ALIS flippase complex	0	0	-5.6	-5.7	CRO_T027651	#N/A
5.8.2.1.1.2	Lipid metabolism.lipid trafficking.endoplasmic reticulum-plastid lipid transfer.phospholipid transverse translocation.ALA-ALIS flippase complex.regulatory component ALIS	CRO_T015719	Transcript	regulatory component ALIS of ALA-ALIS flippase complex	-1.1	-0.8	0	0	CRO_T006264	#N/A
5.8.2.1.1.2	Lipid metabolism.lipid trafficking.endoplasmic reticulum-plastid lipid transfer.phospholipid transverse translocation.ALA-ALIS flippase complex.regulatory component ALIS	CRO_T017773	Transcript	regulatory component ALIS of ALA-ALIS flippase complex	0	-2.1	0	0	CRO_T028880	#N/A
5.8.2.1.2	Lipid metabolism.lipid trafficking.endoplasmic reticulum-plastid lipid transfer.phospholipid transverse translocation.phospholipid scramblase	CRO_T005684	Transcript	phospholipid scramblase	0	0	0.8	0	CRO_T005415	#N/A
5.8.2.2.2	Lipid metabolism.lipid trafficking.endoplasmic reticulum-plastid lipid transfer.TGD lipid importer complex.substrate binding component TGD2	CRO_T013199	Transcript	substrate binding component TGD2 of TGD lipid importer complex	0	0	0	-0.3	CRO_T009298	#N/A
5.8.2.4	Lipid metabolism.lipid trafficking.endoplasmic reticulum-plastid lipid transfer.lipid trafficking cofactor (TGD5)	CRO_T025460	Transcript	lipid trafficking cofactor (TGD5)	0	0	0.8	0.5	CRO_T026357	#N/A
5.8.3	Lipid metabolism.lipid trafficking.fatty acid export protein (FAX)	CRO_T010590	Transcript	fatty acid export protein (FAX)	0.8	0.8	0.7	1.2	CRO_T029600	#N/A
5.9.1	Lipid metabolism.lipid bodies-associated activities.lipid droplet biogenesis factor (SEIPIN)	CRO_T017223	Transcript	lipid droplet biogenesis factor (SEIPIN)	0	0	0	0.3	CRO_T020734	#N/A
5.9.2	Lipid metabolism.lipid bodies-associated activities.oleosin structural protein	CRO_T017279	Transcript	oleosin	5.6	4.7	3.6	3.6	CRO_T018265	#N/A
5.9.2	Lipid metabolism.lipid bodies-associated activities.oleosin structural protein	CRO_T008429	Transcript	oleosin	2.1	1.5	1.5	2.4	CRO_T015881	#N/A
5.9.2	Lipid metabolism.lipid bodies-associated activities.oleosin structural protein	CRO_T027106	Transcript	oleosin	-1.1	0	-1.3	-2	CRO_T019617	#N/A
5.9.2	Lipid metabolism.lipid bodies-associated activities.oleosin structural protein	CRO_T011675	Transcript	oleosin	0	0	5.4	5.6	CRO_T029062	#N/A
5.9.3	Lipid metabolism.lipid bodies-associated activities.caleosin lipid body surface protein (CLO/PXG)	CRO_T018612	Transcript	caleosin	-1.1	-1	1.7	0	CRO_T033786	#N/A
5.9.3	Lipid metabolism.lipid bodies-associated activities.caleosin lipid body surface protein (CLO/PXG)	CRO_T007118	Transcript	caleosin	0	0	3.9	3.4	CRO_T029722	#N/A
5.9.3	Lipid metabolism.lipid bodies-associated activities.caleosin lipid body surface protein (CLO/PXG)	CRO_T021266	Transcript	caleosin	1.8	1	1.6	2	CRO_T007679	#N/A
5.9.5	Lipid metabolism.lipid bodies-associated activities.associated factor (LDAP)	CRO_T022845	Transcript	associated factor (LDAP)	0.7	0	0	0	CRO_T016926	#N/A
5.9.5	Lipid metabolism.lipid bodies-associated activities.associated factor (LDAP)	CRO_T020443	Transcript	associated factor (LDAP)	0	0	0.3	0	CRO_T009457	#N/A
5.9.5	Lipid metabolism.lipid bodies-associated activities.associated factor (LDAP)	CRO_T031562	Transcript	associated factor (LDAP)	0.8	0	0	0	CRO_T023505	#N/A
5.9.6	Lipid metabolism.lipid bodies-associated activities.associated factor (LDIP)	CRO_T012771	Transcript	associated factor (LDIP)	1.1	1.3	0	0	CRO_T022762	#N/A
6.1.1.1	Nucleotide metabolism.purines.ribonucleotide (RN) anabolism.phosphoribosyldiphosphate 5-amidotransferase	CRO_T007864	Transcript	phosphoribosyldiphosphate 5-amidotransferase	0	0	-0.5	-0.3	CRO_T015576	#N/A
6.1.1.3	Nucleotide metabolism.purines.ribonucleotide (RN) anabolism.glycinamide RN transformylase	CRO_T014262	Transcript	glycinamide RN transformylase	0.7	0.8	0.5	0.8	CRO_T009749	#N/A
6.1.1.5	Nucleotide metabolism.purines.ribonucleotide (RN) anabolism.aminoimidazole RN synthase	CRO_T029040	Transcript	aminoimidazole RN synthase	0	0	0.3	0	CRO_T027217	#N/A
6.1.1.11	Nucleotide metabolism.purines.ribonucleotide (RN) anabolism.GMP synthase	CRO_T013042	Transcript	GMP synthase	0	0	-0.4	-0.4	CRO_T024483	#N/A
6.1.2.1	Nucleotide metabolism.purines.salvage pathway.adenine phosphoribosyltransferase	CRO_T026119	Transcript	adenine phosphoribosyltransferase	0	0	-1.2	0	CRO_T029950	#N/A
6.1.2.1	Nucleotide metabolism.purines.salvage pathway.adenine phosphoribosyltransferase	CRO_T000291	Transcript	adenine phosphoribosyltransferase	-4.7	-3.5	-1.7	-2.5	CRO_T004001	#N/A
6.1.2.1	Nucleotide metabolism.purines.salvage pathway.adenine phosphoribosyltransferase	CRO_T015511	Transcript	adenine phosphoribosyltransferase	0	0	0.4	0.8	CRO_T016270	#N/A
6.1.2.2	Nucleotide metabolism.purines.salvage pathway.hypoxanthine/guanine phosphoribosyltransferase	CRO_T022872	Transcript	hypoxanthine/guanine phosphoribosyltransferase	0	0	0.3	0.5	CRO_T030060	#N/A
6.1.2.4.2	Nucleotide metabolism.purines.salvage pathway.AMP deaminase activities.N6-methylated-AMP deaminase (MAPDA/ADAL)	CRO_T014793	Transcript	N6-methylated-AMP deaminase (MAPDA/ADAL)	-0.7	0	0	0	CRO_T011802	#N/A
6.1.3.2	Nucleotide metabolism.purines.phosphotransfers.guanylate kinase	CRO_T017855	Transcript	guanylate kinase	-0.7	-0.7	0	0	CRO_T030562	#N/A
6.1.4.7	Nucleotide metabolism.purines.catabolism.S-allantoin synthase (TTL)	CRO_T005058	Transcript	S-allantoin synthase (TTL)	0	0	0	0.5	CRO_T015563	CRO_T005058
6.2.1.2	Nucleotide metabolism.pyrimidines.de novo biosynthesis.aspartate transcarbamoylase	CRO_T020564	Transcript	aspartate transcarbamoylase	0	0	0.9	0.5	CRO_T027874	#N/A
6.2.2.1	Nucleotide metabolism.pyrimidines.salvage pathway.uridine/cytidine kinase (UCK)	CRO_T010269	Transcript	uridine/cytidine kinase	0	0	0	0.3	CRO_T032804	#N/A
6.2.2.1	Nucleotide metabolism.pyrimidines.salvage pathway.uridine/cytidine kinase (UCK)	CRO_T001709	Transcript	uridine/cytidine kinase	-2.3	-2.2	-3	-3.3	CRO_T006907	#N/A
6.2.4.1	Nucleotide metabolism.pyrimidines.catabolism.5'-nucleotidase	CRO_T029664	Transcript	5prime-nucleotidase	0	-0.8	0	0	CRO_T009045	#N/A
6.2.4.2	Nucleotide metabolism.pyrimidines.catabolism.cytidine deaminase	CRO_T010512	Transcript	cytidine deaminase	3.2	3.1	1	1.9	CRO_T018831	#N/A
6.3.1.1.2	Nucleotide metabolism.deoxynucleotides.biosynthesis.ribonucleoside-diphosphate reductase heterodimer.small subunit	CRO_T033374	Transcript	small subunit of ribonucleoside-diphosphate reductase heterodimer	-0.7	-0.7	0	-0.3	CRO_T017838	#N/A
6.3.1.2	Nucleotide metabolism.deoxynucleotides.biosynthesis.thymidylate synthase	CRO_T022511	Transcript	thymidylate synthase	0	0	0	0.9	CRO_T013413	#N/A
6.3.2.2	Nucleotide metabolism.deoxynucleotides.salvage pathway.multisubstrate deoxyribonucleoside kinase (TK2)	CRO_T025591	Transcript	multisubstrate deoxyribonucleoside kinase (TK2)	0	0	0	-0.4	CRO_T009199	#N/A
6.3.2.3	Nucleotide metabolism.deoxynucleotides.salvage pathway.thymidylate kinase	CRO_T012147	Transcript	thymidylate kinase	0	0	0	-0.6	CRO_T028630	#N/A
7.1.1.2	Coenzyme metabolism.molybdenum cofactor biosynthesis.precursor Z biosynthesis.accessory protein (CNX3)	CRO_T025624	Transcript	accessory protein (CNX3)	0	0	-0.7	-0.6	CRO_T015759	#N/A
7.1.2.2.2	Coenzyme metabolism.molybdenum cofactor biosynthesis.molybdopterin biosynthesis.molybdopterin synthase complex.sulfur carrier component CNX7	CRO_T008141	Transcript	sulfur carrier component CNX7 of molybdopterin synthase complex	0	0	-0.8	-1	CRO_T032533	#N/A
7.2.1.1	Coenzyme metabolism.thiamine pyrophosphate biosynthesis.hydroxymethylpyrimidine diphosphate biosynthesis.hydroxymethylpyrimidine phosphate synthase (ThiC)	CRO_T032958	Transcript	hydroxymethylpyrimidine phosphate synthase (ThiC)	0	0	-0.4	-0.7	CRO_T011733	#N/A
7.2.1.2	Coenzyme metabolism.thiamine pyrophosphate biosynthesis.hydroxymethylpyrimidine diphosphate biosynthesis.bifunctional hydroxymethylpyrimidine kinase and thiamine-phosphate diphosphorylase (Th1)	CRO_T031834	Transcript	bifunctional hydroxymethylpyrimidine kinase and thiamine-phosphate diphosphorylase (Th1)	0	0	0.5	0	CRO_T024564	#N/A
7.2.2.1	Coenzyme metabolism.thiamine pyrophosphate biosynthesis.thiazole biosynthesis.biosynthetic protein (Thi4)	CRO_T031089	Transcript	biosynthetic protein (Thi4)	2.3	1.7	2.2	2.8	CRO_T004970	CRO_T031089
7.2.2.1	Coenzyme metabolism.thiamine pyrophosphate biosynthesis.thiazole biosynthesis.biosynthetic protein (Thi4)	CRO_T031710	Transcript	biosynthetic protein (Thi4)	0	0	0	-0.7	CRO_T006789	#N/A
7.2.2.2	Coenzyme metabolism.thiamine pyrophosphate biosynthesis.thiazole biosynthesis.hydoxyethylthiazole kinase	CRO_T016290	Transcript	hydoxyethylthiazole kinase	0	0	-0.5	-0.6	CRO_T022713	#N/A
7.2.3	Coenzyme metabolism.thiamine pyrophosphate biosynthesis.thiamine diphosphokinase	CRO_T029718	Transcript	thiamine diphosphokinase	0	0.8	-1.2	-1.2	CRO_T027203	#N/A
7.3.1	Coenzyme metabolism.S-adenosyl methionine (SAM) cycle.S-adenosyl methionine synthetase	CRO_T030125	Transcript	S-adenosyl methionine synthetase	0	-0.7	0	0.2	CRO_T029740	#N/A
7.3.1	Coenzyme metabolism.S-adenosyl methionine (SAM) cycle.S-adenosyl methionine synthetase	CRO_T019493	Transcript	S-adenosyl methionine synthetase	-3.1	-3.7	-2.6	-4.9	CRO_T009592	#N/A
7.3.1	Coenzyme metabolism.S-adenosyl methionine (SAM) cycle.S-adenosyl methionine synthetase	CRO_T033465	Transcript	S-adenosyl methionine synthetase	1.8	0	0	0	CRO_T003418	#N/A
7.3.1	Coenzyme metabolism.S-adenosyl methionine (SAM) cycle.S-adenosyl methionine synthetase	CRO_T021288	Transcript	S-adenosyl methionine synthetase	0	0	0.5	1	CRO_T020682	#N/A
7.4.1.2	Coenzyme metabolism.coenzyme A biosynthesis.pantothenate biosynthesis.pantoate:beta-alanine ligase	CRO_T019619	Transcript	pantoate:beta-alanine ligase	0	0	0.7	1	CRO_T016030	#N/A
7.4.4	Coenzyme metabolism.coenzyme A biosynthesis.phosphopantothenoylcysteine decarboxylase	CRO_T016147	Transcript	phosphopantothenoylcysteine decarboxylase	0	0	0.8	1	CRO_T004015	#N/A
7.4.5	Coenzyme metabolism.coenzyme A biosynthesis.phosphopantetheine adenylyl transferase	CRO_T004283	Transcript	phosphopantetheine adenylyl transferase	0	0	-0.4	-0.9	CRO_T005368	#N/A
7.4.6	Coenzyme metabolism.coenzyme A biosynthesis.dephospho-coenzyme A kinase	CRO_T015767	Transcript	dephospho-coenzyme A kinase	0	0	0	-0.3	CRO_T000563	#N/A
7.5.1.1	Coenzyme metabolism.tetrahydrofolate biosynthesis.p-aminobenzoate biosynthesis.aminodeoxychorismate synthase	CRO_T017156	Transcript	aminodeoxychorismate synthase	0	0	-1.2	-1.8	CRO_T030374	#N/A
7.5.1.2	Coenzyme metabolism.tetrahydrofolate biosynthesis.p-aminobenzoate biosynthesis.aminodeoxychorismate lyase	CRO_T009154	Transcript	aminodeoxychorismate lyase	-1.2	-1.5	0	0	CRO_T020926	#N/A
7.5.1.2	Coenzyme metabolism.tetrahydrofolate biosynthesis.p-aminobenzoate biosynthesis.aminodeoxychorismate lyase	CRO_T016410	Transcript	aminodeoxychorismate lyase	0	0	-0.3	-0.8	CRO_T001052	#N/A
7.5.2.1	Coenzyme metabolism.tetrahydrofolate biosynthesis.pterin biosynthesis.GTP-cyclohydrolase (GCH1)	CRO_T020517	Transcript	GTP-cyclohydrolase (GCH1)	0	0	-0.6	-0.4	CRO_T014652	#N/A
7.5.2.2	Coenzyme metabolism.tetrahydrofolate biosynthesis.pterin biosynthesis.Nudix-type hydrolase	CRO_T020293	Transcript	Nudix-type hydrolase	0	0	1	0.6	CRO_T021372	#N/A
7.5.2.3	Coenzyme metabolism.tetrahydrofolate biosynthesis.pterin biosynthesis.dihydroneopterin aldolase	CRO_T023935	Transcript	dihydroneopterin aldolase	-0.8	-0.8	-0.6	-0.9	CRO_T004795	#N/A
7.5.3	Coenzyme metabolism.tetrahydrofolate biosynthesis.bifunctional dihydropterin diphosphokinase and dihydropteroate synthase	CRO_T025408	Transcript	bifunctional dihydropterin diphosphokinase and dihydropteroate synthase	0	0	0	0.6	CRO_T004796	#N/A
7.5.5	Coenzyme metabolism.tetrahydrofolate biosynthesis.dihydrofolate reductase	CRO_T022511	Transcript	dihydrofolate reductase	0	0	0	0.9	CRO_T003877	#N/A
7.5.7.1	Coenzyme metabolism.tetrahydrofolate biosynthesis.tetrahydrofolate (THF) interconversions.10-formyl-THF synthetase	CRO_T007160	Transcript	10-formyl-THF synthetase	0	0	0.3	0.4	CRO_T026343	#N/A
7.5.7.2	Coenzyme metabolism.tetrahydrofolate biosynthesis.tetrahydrofolate (THF) interconversions.bifunctional 5,10-methylene-THF dehydrogenase and 5,10-methenyl-THF cyclohydrolase	CRO_T013442	Transcript	bifunctional 5,10-methylene-THF dehydrogenase and 5,10-methenyl-THF cyclohydrolase	0	0	-0.3	0	CRO_T028512	#N/A
7.5.7.2	Coenzyme metabolism.tetrahydrofolate biosynthesis.tetrahydrofolate (THF) interconversions.bifunctional 5,10-methylene-THF dehydrogenase and 5,10-methenyl-THF cyclohydrolase	CRO_T019736	Transcript	bifunctional 5,10-methylene-THF dehydrogenase and 5,10-methenyl-THF cyclohydrolase	0	0	1.6	1.2	CRO_T012715	#N/A
7.5.7.2	Coenzyme metabolism.tetrahydrofolate biosynthesis.tetrahydrofolate (THF) interconversions.bifunctional 5,10-methylene-THF dehydrogenase and 5,10-methenyl-THF cyclohydrolase	CRO_T024131	Transcript	bifunctional 5,10-methylene-THF dehydrogenase and 5,10-methenyl-THF cyclohydrolase	0	0	0	-0.5	CRO_T018172	#N/A
7.5.7.2	Coenzyme metabolism.tetrahydrofolate biosynthesis.tetrahydrofolate (THF) interconversions.bifunctional 5,10-methylene-THF dehydrogenase and 5,10-methenyl-THF cyclohydrolase	CRO_T006106	Transcript	bifunctional 5,10-methylene-THF dehydrogenase and 5,10-methenyl-THF cyclohydrolase	0	0	0.3	0.5	CRO_T017446	#N/A
7.5.7.2	Coenzyme metabolism.tetrahydrofolate biosynthesis.tetrahydrofolate (THF) interconversions.bifunctional 5,10-methylene-THF dehydrogenase and 5,10-methenyl-THF cyclohydrolase	CRO_T006107	Transcript	bifunctional 5,10-methylene-THF dehydrogenase and 5,10-methenyl-THF cyclohydrolase	0	0	0.3	0.8	CRO_T008804	#N/A
7.5.7.3	Coenzyme metabolism.tetrahydrofolate biosynthesis.tetrahydrofolate (THF) interconversions.5,10-methenyl-THF synthetase	CRO_T015520	Transcript	5,10-methenyl-THF synthetase	0	0	0.6	0	CRO_T027940	#N/A
7.7.1.1	Coenzyme metabolism.pyridoxalphosphate biosynthesis.pyridoxal 5'-phosphate synthase complex.synthase component	CRO_T023461	Transcript	synthase component of pyridoxal 5-phosphate synthase complex	1.5	0	2.3	1.8	CRO_T024147	#N/A
7.7.1.1	Coenzyme metabolism.pyridoxalphosphate biosynthesis.pyridoxal 5'-phosphate synthase complex.synthase component	CRO_T023466	Transcript	synthase component of pyridoxal 5-phosphate synthase complex	1.3	1.4	2.2	2.3	CRO_T019699	#N/A
7.7.1.1	Coenzyme metabolism.pyridoxalphosphate biosynthesis.pyridoxal 5'-phosphate synthase complex.synthase component	CRO_T032973	Transcript	synthase component of pyridoxal 5-phosphate synthase complex	0	0	-1.3	-1.8	CRO_T028470	#N/A
7.7.1.2	Coenzyme metabolism.pyridoxalphosphate biosynthesis.pyridoxal 5'-phosphate synthase complex.glutaminase component	CRO_T033763	Transcript	glutaminase component of pyridoxal 5-phosphate synthase complex	0	0	-1.8	-1.9	CRO_T030678	#N/A
7.8.3.1	Coenzyme metabolism.prenylquinone biosynthesis.ubiquinone biosynthesis.4-hydroxybenzoate:polyprenyl diphosphate transferase (COQ2)	CRO_T013027	Transcript	4-hydroxybenzoate:polyprenyl diphosphate transferase (COQ2)	0	0	0.3	0.3	CRO_T030503	#N/A
7.8.4.2	Coenzyme metabolism.prenylquinone biosynthesis.plastoquinone biosynthesis.MSBQ-methyltransferase (APG1)	CRO_T017258	Transcript	MSBQ-methyltransferase (APG1)	0	0	-0.7	-1.4	CRO_T024004	#N/A
7.8.4.2	Coenzyme metabolism.prenylquinone biosynthesis.plastoquinone biosynthesis.MSBQ-methyltransferase (APG1)	CRO_T017263	Transcript	MSBQ-methyltransferase (APG1)	-2.8	0	-0.7	-1.4	CRO_T009692	#N/A
7.8.5.2	Coenzyme metabolism.prenylquinone biosynthesis.accessory protein activities.ABC1-type kinase (COQ8)	CRO_T017505	Transcript	ABC1-type kinase (COQ8)	0	0	-0.3	0	CRO_T033610	#N/A
7.8.5.3	Coenzyme metabolism.prenylquinone biosynthesis.accessory protein activities.accessory protein (COQ9)	CRO_T019891	Transcript	accessory protein (COQ9)	1	0.9	0.6	1	CRO_T013879	#N/A
7.9.1.1	Coenzyme metabolism.NAD/NADP biosynthesis.de-novo pathway.aspartate oxidase	CRO_T001033	Transcript	aspartate oxidase	-1	0	-2.2	-1.9	CRO_T029147	#N/A
7.9.2.1	Coenzyme metabolism.NAD/NADP biosynthesis.Preiss-Handler salvage pathway.nicotinamidase	CRO_T008230	Transcript	nicotinamidase	0	0.7	0.4	0.4	CRO_T022876	#N/A
7.9.5	Coenzyme metabolism.NAD/NADP biosynthesis.NAD kinase	CRO_T033694	Transcript	NAD kinase	0	0	-0.5	-0.7	CRO_T017490	#N/A
7.10.3	Coenzyme metabolism.FMN/FAD biosynthesis.pyrimidine deaminase (RibD)	CRO_T016941	Transcript	pyrimidine deaminase (RibD)	0	0	0.4	0	CRO_T021848	#N/A
7.10.4	Coenzyme metabolism.FMN/FAD biosynthesis.pyrimidine reductase	CRO_T017718	Transcript	pyrimidine reductase	0	0	-0.5	-0.4	CRO_T006944	#N/A
7.10.5	Coenzyme metabolism.FMN/FAD biosynthesis.pyrimidine phosphatase (PyrP)	CRO_T005105	Transcript	pyrimidine phosphatase (PyrP)	1.2	1.3	0	0	CRO_T011036	#N/A
7.10.6	Coenzyme metabolism.FMN/FAD biosynthesis.lumazine synthase (RibE)	CRO_T012412	Transcript	lumazine synthase (RibE)	0	0	0.6	0.5	CRO_T001341	#N/A
7.10.7	Coenzyme metabolism.FMN/FAD biosynthesis.riboflavin synthase (RibC)	CRO_T026960	Transcript	riboflavin synthase (RibC)	0	0	0	-0.4	CRO_T017113	#N/A
7.10.7	Coenzyme metabolism.FMN/FAD biosynthesis.riboflavin synthase (RibC)	CRO_T024878	Transcript	riboflavin synthase (RibC)	0	0	-0.3	-0.3	CRO_T028222	#N/A
7.10.9	Coenzyme metabolism.FMN/FAD biosynthesis.FMN hydrolase	CRO_T008316	Transcript	FMN hydrolase	0	0	-0.6	-0.9	CRO_T032019	#N/A
7.10.10	Coenzyme metabolism.FMN/FAD biosynthesis.FAD synthetase (RibF)	CRO_T019473	Transcript	FAD synthetase (RibF)	0	0	-0.3	-0.4	CRO_T007831	#N/A
7.11.1.1.2.2	Coenzyme metabolism.iron-sulfur cluster assembly machinery.plastidial SUF system.assembly phase.SUF-SE sulfur transfer complex.component SUF-E1	CRO_T001710	Transcript	component SUF-E1 of plastidial SUF system assembly phase	0.7	0	0	0	CRO_T005605	#N/A
7.11.1.1.2.3	Coenzyme metabolism.iron-sulfur cluster assembly machinery.plastidial SUF system.assembly phase.SUF-SE sulfur transfer complex.component SUF-E2/-E3	CRO_T031997	Transcript	component SUF-E2/-E3 of plastidial SUF system assembly phase	0	0	0.5	0.8	CRO_T002335	#N/A
7.11.1.1.2.3	Coenzyme metabolism.iron-sulfur cluster assembly machinery.plastidial SUF system.assembly phase.SUF-SE sulfur transfer complex.component SUF-E2/-E3	CRO_T031203	Transcript	component SUF-E2/-E3 of plastidial SUF system assembly phase	4.1	3.6	0	1	CRO_T026768	#N/A
7.11.1.2.2	Coenzyme metabolism.iron-sulfur cluster assembly machinery.plastidial SUF system.transfer phase.scaffold protein (NFU1|2|3)	CRO_T023454	Transcript	scaffold protein NFU of plastidial SUF system transfer phase	0	0	-0.3	0	CRO_T027614	#N/A
7.11.1.2.2	Coenzyme metabolism.iron-sulfur cluster assembly machinery.plastidial SUF system.transfer phase.scaffold protein (NFU1|2|3)	CRO_T024580	Transcript	scaffold protein NFU of plastidial SUF system transfer phase	-1.2	-1	-0.3	-0.9	CRO_T030342	#N/A
7.11.2.1.1	Coenzyme metabolism.iron-sulfur cluster assembly machinery.mitochondrial ISC system.assembly phase.cysteine desulfurase (NFS1)	CRO_T018917	Transcript	cysteine desulfurase component NFS1 of mitochondrial ISC system assembly phase	0.6	0.6	0.3	0.3	CRO_T027385	#N/A
7.11.2.1.1	Coenzyme metabolism.iron-sulfur cluster assembly machinery.mitochondrial ISC system.assembly phase.cysteine desulfurase (NFS1)	CRO_T002236	Transcript	cysteine desulfurase component NFS1 of mitochondrial ISC system assembly phase	0	0.6	0.7	0.8	CRO_T021880	#N/A
7.11.2.2.2	Coenzyme metabolism.iron-sulfur cluster assembly machinery.mitochondrial ISC system.transfer phase.scaffold protein (NFU4|5)	CRO_T032483	Transcript	scaffold protein NFU4/5 of mitochondrial ISC system transfer phase	0	0	0.5	0.9	CRO_T031771	#N/A
7.11.2.2.4	Coenzyme metabolism.iron-sulfur cluster assembly machinery.mitochondrial ISC system.transfer phase.assembly factor (IBA57)	CRO_T030363	Transcript	assembly factor BA57 of mitochondrial ISC system transfer phase	0	-0.8	0	0	CRO_T011272	#N/A
7.11.2.2.4	Coenzyme metabolism.iron-sulfur cluster assembly machinery.mitochondrial ISC system.transfer phase.assembly factor (IBA57)	CRO_T030366	Transcript	assembly factor BA57 of mitochondrial ISC system transfer phase	-0.6	0	-2.2	-2.1	CRO_T014569	#N/A
7.11.3.1.1.1	Coenzyme metabolism.iron-sulfur cluster assembly machinery.cytosolic CIA system.assembly phase.electron donor complex.component DRE2	CRO_T012231	Transcript	assembly factor DRE2 of cytosolic CIA system assembly phase	-1.1	-1	0	0	CRO_T032438	#N/A
7.11.3.1.1.1	Coenzyme metabolism.iron-sulfur cluster assembly machinery.cytosolic CIA system.assembly phase.electron donor complex.component DRE2	CRO_T002133	Transcript	assembly factor DRE2 of cytosolic CIA system assembly phase	0	0	0	0.4	CRO_T033776	#N/A
7.11.3.1.2	Coenzyme metabolism.iron-sulfur cluster assembly machinery.cytosolic CIA system.assembly phase.scaffold protein (NBP35)	CRO_T032301	Transcript	scaffold protein NBP35 of cytosolic CIA system assembly phase	0.8	0.7	0	0.4	CRO_T014435	#N/A
7.11.3.1.2	Coenzyme metabolism.iron-sulfur cluster assembly machinery.cytosolic CIA system.assembly phase.scaffold protein (NBP35)	CRO_T009775	Transcript	scaffold protein NBP35 of cytosolic CIA system assembly phase	0	0	0.3	0.8	CRO_T029128	#N/A
7.11.3.2.1	Coenzyme metabolism.iron-sulfur cluster assembly machinery.cytosolic CIA system.transfer phase.assembly factor (CIA1)	CRO_T005382	Transcript	assembly factor CIA1 of cytosolic CIA system transfer phase	0.7	0.6	0	0	CRO_T019712	#N/A
7.11.3.2.2	Coenzyme metabolism.iron-sulfur cluster assembly machinery.cytosolic CIA system.transfer phase.carrier protein (CIA2/AE7)	CRO_T008181	Transcript	carrier protein CIA2/AE7 of cytosolic CIA system transfer phase	0	0	0.4	0	CRO_T016610	#N/A
7.12.1.2	Coenzyme metabolism.tetrapyrrol biosynthesis.5-aminolevulinic acid formation.glutamyl-tRNA reductase	CRO_T015567	Transcript	glutamyl-tRNA reductase	0	0	0.7	0	CRO_T025164	#N/A
7.12.1.2	Coenzyme metabolism.tetrapyrrol biosynthesis.5-aminolevulinic acid formation.glutamyl-tRNA reductase	CRO_T028565	Transcript	glutamyl-tRNA reductase	0	-1.2	-0.8	-1.5	CRO_T003523	#N/A
7.12.1.3.1	Coenzyme metabolism.tetrapyrrol biosynthesis.5-aminolevulinic acid formation.glutamyl-tRNA reductase regulation.regulatory factor (FLU)	CRO_T005067	Transcript	glutamyl-tRNA reductase regulator protein (FLU)	-0.6	-0.7	0.9	0	CRO_T032899	#N/A
7.12.1.4	Coenzyme metabolism.tetrapyrrol biosynthesis.5-aminolevulinic acid formation.glutamate-1-semialdehyde-2,1-aminomutase	CRO_T029358	Transcript	glutamate-1-semialdehyde-2,1-aminomutase	0	0	0	-0.4	CRO_T025641	#N/A
7.12.2.2	Coenzyme metabolism.tetrapyrrol biosynthesis.uroporphyrinogen III formation.porphobilinogen deaminase	CRO_T001418	Transcript	porphobilinogen deaminase	0	-0.8	0.6	0	CRO_T018746	#N/A
7.12.2.2	Coenzyme metabolism.tetrapyrrol biosynthesis.uroporphyrinogen III formation.porphobilinogen deaminase	CRO_T019077	Transcript	porphobilinogen deaminase	0	0	0.7	0.4	CRO_T018749	#N/A
7.12.2.3	Coenzyme metabolism.tetrapyrrol biosynthesis.uroporphyrinogen III formation.uroporphyrinogen III synthase	CRO_T005756	Transcript	uroporphyrinogen III synthase	0	0	0	-1	CRO_T023999	#N/A
7.12.3.1	Coenzyme metabolism.tetrapyrrol biosynthesis.siroheme biosynthesis.uroporphyrinogen III methyltransferase	CRO_T030959	Transcript	uroporphyrinogen III methyltransferase	-1	0	0	0	CRO_T024000	#N/A
7.12.4.1	Coenzyme metabolism.tetrapyrrol biosynthesis.protoporphyrin IX formation.uroporphyrinogen III decarboxylase	CRO_T030546	Transcript	uroporphyrinogen III decarboxylase	-0.7	0	0.6	0	CRO_T025125	#N/A
7.12.4.2.1	Coenzyme metabolism.tetrapyrrol biosynthesis.protoporphyrin IX formation.coproporphyrinogen III oxidase activities.oxygen-dependent coproporphyrinogen III oxidase (HemF)	CRO_T033009	Transcript	oxygen-dependent coproporphyrinogen III oxidase (HemF)	0	0	0.4	-0.4	CRO_T032145	#N/A
7.12.5.2	Coenzyme metabolism.tetrapyrrol biosynthesis.heme biosynthesis and modification.heme oxygenase	CRO_T019955	Transcript	heme oxygenase	0	0	-0.4	-0.5	CRO_T000626	#N/A
7.12.6.1.2	Coenzyme metabolism.tetrapyrrol biosynthesis.chlorophyll metabolism.magnesium-chelatase complex.component CHL-H	CRO_T032070	Transcript	component CHL-H of magnesium-chelatase complex	0	0	-1.8	-2.4	CRO_T015233	#N/A
7.12.6.1.3	Coenzyme metabolism.tetrapyrrol biosynthesis.chlorophyll metabolism.magnesium-chelatase complex.component CHL-I	CRO_T002401	Transcript	component CHL-I of magnesium-chelatase complex	0	0	0	-0.7	CRO_T018694	#N/A
7.12.6.1.4	Coenzyme metabolism.tetrapyrrol biosynthesis.chlorophyll metabolism.magnesium-chelatase complex.accessory component GUN4	CRO_T014980	Transcript	accessory component GUN4	-1.2	-1.1	-1.7	-2.4	CRO_T016319	#N/A
7.12.6.2	Coenzyme metabolism.tetrapyrrol biosynthesis.chlorophyll metabolism.Mg-protoporphyrin IX O-methyltransferase	CRO_T031651	Transcript	Mg-protoporphyrin IX O-methyltransferase	-1.1	-1	0.9	0	CRO_T011883	#N/A
7.12.6.4	Coenzyme metabolism.tetrapyrrol biosynthesis.chlorophyll metabolism.divinyl chlorophyllide-a 8-vinyl-reductase	CRO_T017494	Transcript	divinyl chlorophyllide-a 8-vinyl-reductase	0	0	0	-1.1	CRO_T010342	#N/A
7.12.6.5.1	Coenzyme metabolism.tetrapyrrol biosynthesis.chlorophyll metabolism.protochlorophyllide oxidoreductase (POR) activities.light-dependent POR	CRO_T003239	Transcript	light-dependent protochlorophyllide oxidoreductase	-1.4	-1.6	-0.3	-0.6	CRO_T019091	#N/A
7.12.6.5.1	Coenzyme metabolism.tetrapyrrol biosynthesis.chlorophyll metabolism.protochlorophyllide oxidoreductase (POR) activities.light-dependent POR	CRO_T023244	Transcript	light-dependent protochlorophyllide oxidoreductase	0	0	-0.4	-1.4	CRO_T030270	#N/A
7.12.6.5.2	Coenzyme metabolism.tetrapyrrol biosynthesis.chlorophyll metabolism.protochlorophyllide oxidoreductase (POR) activities.light-dependent POR chaperone (CPP1)	CRO_T016361	Transcript	light-dependent protochlorophyllide oxidoreductase chaperone (CPP1)	0	0	0	0.3	CRO_T033105	#N/A
7.12.6.5.2	Coenzyme metabolism.tetrapyrrol biosynthesis.chlorophyll metabolism.protochlorophyllide oxidoreductase (POR) activities.light-dependent POR chaperone (CPP1)	CRO_T032408	Transcript	light-dependent protochlorophyllide oxidoreductase chaperone (CPP1)	0	0	0.8	0.6	CRO_T017017	#N/A
7.12.6.6.3	Coenzyme metabolism.tetrapyrrol biosynthesis.chlorophyll metabolism.chlorophyll(ide) interconversions.geranylgeranyl reductase (ChlP)	CRO_T031001	Transcript	geranylgeranyl reductase (ChlP)	0	-0.9	0	0	CRO_T007082	#N/A
7.12.6.6.3	Coenzyme metabolism.tetrapyrrol biosynthesis.chlorophyll metabolism.chlorophyll(ide) interconversions.geranylgeranyl reductase (ChlP)	CRO_T031002	Transcript	geranylgeranyl reductase (ChlP)	0	0	0.4	0	CRO_T002963	#N/A
7.12.6.6.3	Coenzyme metabolism.tetrapyrrol biosynthesis.chlorophyll metabolism.chlorophyll(ide) interconversions.geranylgeranyl reductase (ChlP)	CRO_T010446	Transcript	geranylgeranyl reductase (ChlP)	0	0	-1.2	-2.1	CRO_T011056	#N/A
7.12.6.7.1	Coenzyme metabolism.tetrapyrrol biosynthesis.chlorophyll metabolism.chlorophyll breakdown.chlorophyllase (CLH)	CRO_T029968	Transcript	chlorophyllase (CLH)	-1.4	-1.6	-1.6	-2.3	CRO_T011972	#N/A
7.12.6.7.1	Coenzyme metabolism.tetrapyrrol biosynthesis.chlorophyll metabolism.chlorophyll breakdown.chlorophyllase (CLH)	CRO_T029862	Transcript	chlorophyllase (CLH)	0	0	0.6	0.7	CRO_T022945	#N/A
7.12.6.7.1	Coenzyme metabolism.tetrapyrrol biosynthesis.chlorophyll metabolism.chlorophyll breakdown.chlorophyllase (CLH)	CRO_T022588	Transcript	chlorophyllase (CLH)	0	-0.9	0.5	-0.4	CRO_T021333	#N/A
7.12.6.7.3	Coenzyme metabolism.tetrapyrrol biosynthesis.chlorophyll metabolism.chlorophyll breakdown.magnesium dechelatase	CRO_T023528	Transcript	magnesium dechelatase	5.1	5.5	2.7	3.5	CRO_T005853	#N/A
7.12.6.7.3	Coenzyme metabolism.tetrapyrrol biosynthesis.chlorophyll metabolism.chlorophyll breakdown.magnesium dechelatase	CRO_T033293	Transcript	magnesium dechelatase	-1.9	-1.5	-1.4	-1.9	CRO_T018422	#N/A
7.13.2	Coenzyme metabolism.phylloquinone biosynthesis.multifunctional phylloquinone biosynthesis protein (PHYLLO)	CRO_T030081	Transcript	multifunctional phylloquinone biosynthesis protein (PHYLLO)	-0.9	0	0	-1	CRO_T029095	CRO_T030081
7.13.3	Coenzyme metabolism.phylloquinone biosynthesis.2-succinylbenzoate:CoA ligase	CRO_T006636	Transcript	2-succinylbenzoate:CoA ligase	-1	-0.8	0	-0.9	CRO_T006720	#N/A
7.13.5	Coenzyme metabolism.phylloquinone biosynthesis.1,4-dihydroxy-2-naphthoyl-CoA thioesterase	CRO_T009983	Transcript	1,4-dihydroxy-2-naphthoyl-CoA thioesterase	2	1.7	1.4	2.2	CRO_T027293	#N/A
7.13.6	Coenzyme metabolism.phylloquinone biosynthesis.1,4-dihydroxy-2-naphtoate-phytyltransferase	CRO_T012759	Transcript	1,4-dihydroxy-2-naphtoate-phytyltransferase	-1.4	-1.8	-0.8	-1.7	CRO_T006849	#N/A
7.14.2	Coenzyme metabolism.lipoic acid biosynthesis.lipoyltransferase	CRO_T033362	Transcript	lipoyltransferase	0	0	0	-0.4	CRO_T028193	#N/A
8.1.1.1	Polyamine metabolism.putrescine biosynthesis.plastidial/nuclear pathway.arginine decarboxylase	CRO_T009796	Transcript	arginine decarboxylase	1.2	0	0	0	CRO_T006406	#N/A
8.2.1	Polyamine metabolism.spermidine biosynthesis.S-adenosyl methionine decarboxylase	CRO_T032450	Transcript	S-adenosyl methionine decarboxylase	1.1	0	-1.1	-0.7	CRO_T033445	#N/A
8.2.1	Polyamine metabolism.spermidine biosynthesis.S-adenosyl methionine decarboxylase	CRO_T028749	Transcript	S-adenosyl methionine decarboxylase	0	0	1.4	1.1	CRO_T009108	#N/A
8.2.1	Polyamine metabolism.spermidine biosynthesis.S-adenosyl methionine decarboxylase	CRO_T010509	Transcript	S-adenosyl methionine decarboxylase	0	0	-2.3	0	CRO_T005813	#N/A
8.2.1	Polyamine metabolism.spermidine biosynthesis.S-adenosyl methionine decarboxylase	CRO_T033409	Transcript	S-adenosyl methionine decarboxylase	0.8	0	0.4	0	CRO_T033015	#N/A
8.2.1	Polyamine metabolism.spermidine biosynthesis.S-adenosyl methionine decarboxylase	CRO_T000952	Transcript	S-adenosyl methionine decarboxylase	1	1.1	-1.2	-1.3	CRO_T008150	#N/A
8.3.1	Polyamine metabolism.cadaverine biosynthesis.lysine decarboxylase	CRO_T033673	Transcript	lysine decarboxylase	-1.7	-1.9	-0.9	-1.9	CRO_T015448	#N/A
8.3.1	Polyamine metabolism.cadaverine biosynthesis.lysine decarboxylase	CRO_T033675	Transcript	lysine decarboxylase	0	0	0.3	0	CRO_T031187	#N/A
8.4.2	Polyamine metabolism.polyamine conjugation.spermidine hydroxycinnamoyl transferase	CRO_T022149	Transcript	spermidine hydroxycinnamoyl transferase	-1.6	0	0	0	CRO_T023156	#N/A
8.4.2	Polyamine metabolism.polyamine conjugation.spermidine hydroxycinnamoyl transferase	CRO_T012091	Transcript	spermidine hydroxycinnamoyl transferase	0	0	-2.4	-1.8	CRO_T031281	#N/A
8.5.2.3	Polyamine metabolism.polyamine degradation.FAD-dependent polyamine oxidase activities.polyamine oxidase (PAO5)	CRO_T023845	Transcript	polyamine oxidase (PAO5)	-1	-1.4	-0.9	-1.7	CRO_T033773	#N/A
9.1.1.5	Secondary metabolism.terpenoids.mevalonate pathway.phosphomevalonate kinase	CRO_T023399	Transcript	phosphomevalonate kinase	0	0	0.5	0.9	CRO_T013485	#N/A
9.1.1.6	Secondary metabolism.terpenoids.mevalonate pathway.mevalonate diphosphate decarboxylase	CRO_T011515	Transcript	mevalonate diphosphate decarboxylase	0	0	0	0.7	CRO_T010056	#N/A
9.1.1.7	Secondary metabolism.terpenoids.mevalonate pathway.isopentenyl diphosphate isomerase	CRO_T008574	Transcript	isopentenyl diphosphate isomerase	-1.4	-1.4	-1.1	-1	CRO_T015047	#N/A
9.1.2.1.1	Secondary metabolism.terpenoids.methylerythritol phosphate (MEP) pathway.1-deoxy-d-xylulose 5-phosphate import.D-xylulose kinase	CRO_T016180	Transcript	D-xylulose kinase	0	0	0.3	0.4	CRO_T013438	#N/A
9.1.2.1.2	Secondary metabolism.terpenoids.methylerythritol phosphate (MEP) pathway.1-deoxy-d-xylulose 5-phosphate import.D-xylulose 5-phosphate transporter	CRO_T008721	Transcript	D-xylulose 5-phosphate transporter	0	0	0	-0.5	CRO_T011839	#N/A
9.1.2.8	Secondary metabolism.terpenoids.methylerythritol phosphate (MEP) pathway.4-hydroxy-3-methylbut-2-enyl diphosphate reductase	CRO_T000829	Transcript	4-hydroxy-3-methylbut-2-enyl diphosphate reductase	0	0	-0.9	-1.1	CRO_T002621	#N/A
9.1.3.1.1	Secondary metabolism.terpenoids.isoprenyl diphosphate biosynthesis.geranyl diphosphate synthase complex.regulatory subunit SSU	CRO_T008089	Transcript	regulatory subunit of geranyl diphosphate synthase complex	0	0	0.4	0	CRO_T003137	CRO_T008089
9.1.3.1.2	Secondary metabolism.terpenoids.isoprenyl diphosphate biosynthesis.geranyl diphosphate synthase complex.catalytic subunit LSU	CRO_T006133	Transcript	catalytic subunit of geranyl diphosphate synthase complex	-0.8	-0.9	0	0	CRO_T007826	#N/A
9.1.3.1.2	Secondary metabolism.terpenoids.isoprenyl diphosphate biosynthesis.geranyl diphosphate synthase complex.catalytic subunit LSU	CRO_T031389	Transcript	catalytic subunit of geranyl diphosphate synthase complex	0	0	0	0.4	CRO_T020518	#N/A
9.1.3.3	Secondary metabolism.terpenoids.isoprenyl diphosphate biosynthesis.isoprenyl diphosphate synthase	CRO_T006133	Transcript	isoprenyl diphosphate synthase	-0.8	-0.9	0	0	CRO_T015150	#N/A
9.1.3.3	Secondary metabolism.terpenoids.isoprenyl diphosphate biosynthesis.isoprenyl diphosphate synthase	CRO_T033807	Transcript	isoprenyl diphosphate synthase	0	0	-2.4	-3.6	CRO_T005889	#N/A
9.1.3.3	Secondary metabolism.terpenoids.isoprenyl diphosphate biosynthesis.isoprenyl diphosphate synthase	CRO_T008089	Transcript	isoprenyl diphosphate synthase	0	0	0.4	0	CRO_T026785	CRO_T008089
9.1.3.3	Secondary metabolism.terpenoids.isoprenyl diphosphate biosynthesis.isoprenyl diphosphate synthase	CRO_T027399	Transcript	isoprenyl diphosphate synthase	0	0	1.4	0.9	CRO_T032156	#N/A
9.1.3.3	Secondary metabolism.terpenoids.isoprenyl diphosphate biosynthesis.isoprenyl diphosphate synthase	CRO_T031389	Transcript	isoprenyl diphosphate synthase	0	0	0	0.4	CRO_T030323	#N/A
9.1.3.3	Secondary metabolism.terpenoids.isoprenyl diphosphate biosynthesis.isoprenyl diphosphate synthase	CRO_T000908	Transcript	isoprenyl diphosphate synthase	0	0	-3.6	-2.1	CRO_T005439	CRO_T000908
9.1.4.2	Secondary metabolism.terpenoids.terpene biosynthesis.mono-/sesquiterpene-/diterpene synthase	CRO_T017908	Transcript	mono-/sesquiterpene-/diterpene synthase	0	0	-1.4	-2.8	CRO_T026400	#N/A
9.1.4.2	Secondary metabolism.terpenoids.terpene biosynthesis.mono-/sesquiterpene-/diterpene synthase	CRO_T012578	Transcript	mono-/sesquiterpene-/diterpene synthase	0	0	2.4	2	CRO_T003320	#N/A
9.1.4.2	Secondary metabolism.terpenoids.terpene biosynthesis.mono-/sesquiterpene-/diterpene synthase	CRO_T000732	Transcript	mono-/sesquiterpene-/diterpene synthase	0	0	-1.7	-2.2	CRO_T023953	#N/A
9.1.4.2	Secondary metabolism.terpenoids.terpene biosynthesis.mono-/sesquiterpene-/diterpene synthase	CRO_T023892	Transcript	mono-/sesquiterpene-/diterpene synthase	0	-1.4	0	0	CRO_T015663	CRO_T023892
9.1.4.2	Secondary metabolism.terpenoids.terpene biosynthesis.mono-/sesquiterpene-/diterpene synthase	CRO_T026628	Transcript	mono-/sesquiterpene-/diterpene synthase	0	-1.2	0.5	-1.8	CRO_T024659	#N/A
9.1.4.2	Secondary metabolism.terpenoids.terpene biosynthesis.mono-/sesquiterpene-/diterpene synthase	CRO_T026879	Transcript	mono-/sesquiterpene-/diterpene synthase	0	0	5.6	0	CRO_T005275	#N/A
9.1.5.3	Secondary metabolism.terpenoids.cycloartenol biosynthesis.cycloartenol synthase	CRO_T001678	Transcript	cycloartenol synthase	-1	0	0	0	CRO_T008409	#N/A
9.1.6.1.1	Secondary metabolism.terpenoids.carotenoid biosynthesis.carotenes.phytoene synthase (PSY)	CRO_T027479	Transcript	phytoene synthase (PSY)	-0.8	-0.7	-0.7	-1.5	CRO_T030512	#N/A
9.1.6.1.3	Secondary metabolism.terpenoids.carotenoid biosynthesis.carotenes.zeta-carotene isomerase (Z-ISO)	CRO_T031615	Transcript	zeta-carotene isomerase (Z-ISO)	0	0	0.5	0	CRO_T024393	#N/A
9.1.6.1.6	Secondary metabolism.terpenoids.carotenoid biosynthesis.carotenes.lycopene beta cyclase (LCY-b)	CRO_T009445	Transcript	lycopene beta cyclase (LCY-b)	1.3	1.2	0.5	0.7	CRO_T017535	#N/A
9.1.6.1.6	Secondary metabolism.terpenoids.carotenoid biosynthesis.carotenes.lycopene beta cyclase (LCY-b)	CRO_T027835	Transcript	lycopene beta cyclase (LCY-b)	0	0	-0.4	-0.8	CRO_T003365	#N/A
9.1.6.2.2	Secondary metabolism.terpenoids.carotenoid biosynthesis.xanthophylls.violaxanthin de-epoxidase (VDE)	CRO_T024472	Transcript	violaxanthin de-epoxidase (VDE)	-1.3	-0.9	-0.3	-0.8	CRO_T030731	#N/A
9.1.6.2.4	Secondary metabolism.terpenoids.carotenoid biosynthesis.xanthophylls.neoxanthin synthase (ABA4)	CRO_T016808	Transcript	neoxanthin synthase (ABA4)	0	0	-0.5	-0.5	CRO_T017853	#N/A
9.1.6.2.4	Secondary metabolism.terpenoids.carotenoid biosynthesis.xanthophylls.neoxanthin synthase (ABA4)	CRO_T016811	Transcript	neoxanthin synthase (ABA4)	0	1.5	-1.9	-2.4	CRO_T020558	#N/A
9.1.6.3.2	Secondary metabolism.terpenoids.carotenoid biosynthesis.apocarotenoids.class-CCD4 carotenoid cleavage dioxygenase	CRO_T008876	Transcript	carotenoid cleavage dioxygenase (CCD4)	0	0	-2.8	-4.2	CRO_T027611	#N/A
9.1.6.3.2	Secondary metabolism.terpenoids.carotenoid biosynthesis.apocarotenoids.class-CCD4 carotenoid cleavage dioxygenase	CRO_T004055	Transcript	carotenoid cleavage dioxygenase (CCD4)	0	0	2.6	2.6	CRO_T028308	#N/A
9.2.1.1.1	Secondary metabolism.phenolics.p-coumaroyl-CoA biosynthesis.phenylalanine ammonia lyase activity.phenylalanine ammonia lyase (PAL)	CRO_T024761	Transcript	phenylalanine ammonia lyase (PAL)	0	-2	0.9	0	CRO_T030840	#N/A
9.2.1.1.1	Secondary metabolism.phenolics.p-coumaroyl-CoA biosynthesis.phenylalanine ammonia lyase activity.phenylalanine ammonia lyase (PAL)	CRO_T014960	Transcript	phenylalanine ammonia lyase (PAL)	0	0	-0.6	-1	CRO_T002424	#N/A
9.2.1.1.1	Secondary metabolism.phenolics.p-coumaroyl-CoA biosynthesis.phenylalanine ammonia lyase activity.phenylalanine ammonia lyase (PAL)	CRO_T013529	Transcript	phenylalanine ammonia lyase (PAL)	1	1.3	0.8	2	CRO_T010201	#N/A
9.2.1.1.2	Secondary metabolism.phenolics.p-coumaroyl-CoA biosynthesis.phenylalanine ammonia lyase activity.proteolytic phenylalanine ammonia-lyase regulator (KFB-PAL)	CRO_T020901	Transcript	proteolytic phenylalanine ammonia-lyase regulator (KFB-PAL)	0	0	0.7	0.8	CRO_T010151	#N/A
9.2.1.1.3	Secondary metabolism.phenolics.p-coumaroyl-CoA biosynthesis.phenylalanine ammonia lyase activity.phenylpropanoid biosynthesis regulator (SAGL1)	CRO_T024851	Transcript	phenylpropanoid biosynthesis regulator (SAGL1)	0	0	-1.1	-1.3	CRO_T007063	#N/A
9.2.1.1.3	Secondary metabolism.phenolics.p-coumaroyl-CoA biosynthesis.phenylalanine ammonia lyase activity.phenylpropanoid biosynthesis regulator (SAGL1)	CRO_T030284	Transcript	phenylpropanoid biosynthesis regulator (SAGL1)	0	-1	-2.8	-1.1	CRO_T011900	#N/A
9.2.1.1.3	Secondary metabolism.phenolics.p-coumaroyl-CoA biosynthesis.phenylalanine ammonia lyase activity.phenylpropanoid biosynthesis regulator (SAGL1)	CRO_T014227	Transcript	phenylpropanoid biosynthesis regulator (SAGL1)	0	0	-0.8	-0.4	CRO_T003001	#N/A
9.2.2.1.1.1	Secondary metabolism.phenolics.flavonoid biosynthesis.chalcones.chalcone synthase activity.chalcone synthase (CHS)	CRO_T014717	Transcript	chalcone synthase	0	-3	0	0.7	CRO_T031876	#N/A
9.2.2.1.1.2	Secondary metabolism.phenolics.flavonoid biosynthesis.chalcones.chalcone synthase activity.proteolytic chalcone synthase regulator (KFB-CHS)	CRO_T027612	Transcript	proteolytic chalcone synthase regulator (KFB-CHS)	-2.1	-1	-3.6	-4.7	CRO_T018889	#N/A
9.2.2.4.3	Secondary metabolism.phenolics.flavonoid biosynthesis.dihydroflavonols.flavanone 3-hydroxylase	CRO_T028707	Transcript	flavanone 3-hydroxylase	-1.9	-2.4	0.7	0		#N/A
9.2.2.5.1	Secondary metabolism.phenolics.flavonoid biosynthesis.flavonols.flavonol synthase	CRO_T006057	Transcript	flavonol synthase	0	-1.7	1.6	0		#N/A
9.2.2.5.1	Secondary metabolism.phenolics.flavonoid biosynthesis.flavonols.flavonol synthase	CRO_T003952	Transcript	flavonol synthase	0	-1.1	0.9	0.5		#N/A
9.2.2.6.1	Secondary metabolism.phenolics.flavonoid biosynthesis.flavonol glycosides.flavonol 3-O-glycosyltransferase	CRO_T002052	Transcript	flavonol 3-O-glycosyltransferase	0	1.4	0	0		#N/A
9.2.2.6.2	Secondary metabolism.phenolics.flavonoid biosynthesis.flavonol glycosides.flavonol-3-O-rhamnosyltransferase	CRO_T009332	Transcript	flavonol-3-O-rhamnosyltransferase	-1	-1.2	-1.4	-1.9		#N/A
9.2.2.6.3	Secondary metabolism.phenolics.flavonoid biosynthesis.flavonol glycosides.flavonol-3-O-glycoside rhamnosyltransferase	CRO_T004869	Transcript	flavonol-3-O-glycoside rhamnosyltransferase	1.6	0	-1	-1.5		#N/A
9.2.2.6.3	Secondary metabolism.phenolics.flavonoid biosynthesis.flavonol glycosides.flavonol-3-O-glycoside rhamnosyltransferase	CRO_T005484	Transcript	flavonol-3-O-glycoside rhamnosyltransferase	0.7	0.8	-0.5	-0.3		#N/A
9.2.2.7.1	Secondary metabolism.phenolics.flavonoid biosynthesis.aurones.aureusidin synthase	CRO_T022774	Transcript	aureusidin synthase	10	11.1	3.7	9.2		#N/A
9.2.2.8.2	Secondary metabolism.phenolics.flavonoid biosynthesis.isoflavonoids.2-hydroxyisoflavanone dehydratase	CRO_T014354	Transcript	2-hydroxyisoflavanone dehydratase	1.9	1.8	0	-0.6		#N/A
9.3.1.1	Secondary metabolism.alkaloids.indole alkaloid biosynthesis.aromatic L-amino acid decarboxylase	CRO_T030404	Transcript	aromatic L-amino acid decarboxylase	0	0	-0.6	-2.1		CRO_T030404
9.3.1.1	Secondary metabolism.alkaloids.indole alkaloid biosynthesis.aromatic L-amino acid decarboxylase	CRO_T006098	Transcript	aromatic L-amino acid decarboxylase	0	-1.4	2.6	2.2		#N/A
9.3.1.1	Secondary metabolism.alkaloids.indole alkaloid biosynthesis.aromatic L-amino acid decarboxylase	CRO_T016393	Transcript	aromatic L-amino acid decarboxylase	0	0	-0.3	0		#N/A
9.5.1.3.2	Secondary metabolism.glucosinolates.glucosinolate biosynthesis.methylthioalkylmalate isomerase.small subunit	CRO_T002829	Transcript	small subunit of methylthioalkylmalate isomerase	0	0	0.7	0.9		#N/A
9.5.1.7	Secondary metabolism.glucosinolates.glucosinolate biosynthesis.gamma-glutamyl peptidase	CRO_T017142	Transcript	gamma-glutamyl peptidase	0	0	1.5	1.4		#N/A
9.5.1.7	Secondary metabolism.glucosinolates.glucosinolate biosynthesis.gamma-glutamyl peptidase	CRO_T016369	Transcript	gamma-glutamyl peptidase	0	0	1.3	1.3		#N/A
9.5.1.7	Secondary metabolism.glucosinolates.glucosinolate biosynthesis.gamma-glutamyl peptidase	CRO_T015550	Transcript	gamma-glutamyl peptidase	0	-2.1	0	-0.5		#N/A
9.5.1.7	Secondary metabolism.glucosinolates.glucosinolate biosynthesis.gamma-glutamyl peptidase	CRO_T027604	Transcript	gamma-glutamyl peptidase	0	-2.1	-1.9	-4.8		#N/A
9.5.2.5	Secondary metabolism.glucosinolates.glucosinolate degradation.nitrilase	CRO_T015445	Transcript	nitrilase	0	0	0	-0.3		#N/A
10.1.1	Redox homeostasis.reactive oxygen generation.NADPH-oxidase (Rboh)	CRO_T018898	Transcript	NADPH-oxidase (Rboh)	0	0	0.9	1.4		#N/A
10.1.1	Redox homeostasis.reactive oxygen generation.NADPH-oxidase (Rboh)	CRO_T029990	Transcript	NADPH-oxidase (Rboh)	0	0	-0.3	0		#N/A
10.1.1	Redox homeostasis.reactive oxygen generation.NADPH-oxidase (Rboh)	CRO_T015382	Transcript	NADPH-oxidase (Rboh)	0	0.9	-0.6	-0.5		#N/A
10.2.1	Redox homeostasis.enzymatic reactive oxygen species scavengers.catalase	CRO_T018585	Transcript	catalase	0	0	-0.8	-1		#N/A
10.2.1	Redox homeostasis.enzymatic reactive oxygen species scavengers.catalase	CRO_T018587	Transcript	catalase	0	0	-0.8	-1.1		#N/A
10.2.1	Redox homeostasis.enzymatic reactive oxygen species scavengers.catalase	CRO_T019281	Transcript	catalase	0	0	-0.7	-1.1		#N/A
10.2.2.2	Redox homeostasis.enzymatic reactive oxygen species scavengers.superoxide dismutase activities.manganese superoxide dismutase	CRO_T000876	Transcript	manganese superoxide dismutase	0	0	1.3	2.4		#N/A
10.2.2.2	Redox homeostasis.enzymatic reactive oxygen species scavengers.superoxide dismutase activities.manganese superoxide dismutase	CRO_T018722	Transcript	manganese superoxide dismutase	0	0	0.8	0.9		#N/A
10.2.2.3	Redox homeostasis.enzymatic reactive oxygen species scavengers.superoxide dismutase activities.copper/zinc superoxide dismutase	CRO_T016655	Transcript	copper/zinc superoxide dismutase	0	0	1.9	1.4	y	#N/A
10.2.2.3	Redox homeostasis.enzymatic reactive oxygen species scavengers.superoxide dismutase activities.copper/zinc superoxide dismutase	CRO_T011191	Transcript	copper/zinc superoxide dismutase	0	0	1.1	0.8		CRO_T011191
10.2.2.3	Redox homeostasis.enzymatic reactive oxygen species scavengers.superoxide dismutase activities.copper/zinc superoxide dismutase	CRO_T004821	Transcript	copper/zinc superoxide dismutase	0	0	0.5	0		#N/A
10.3.1.1	Redox homeostasis.low-molecular-weight scavengers.ascorbate biosynthesis.phosphomannose isomerase (PMI)	CRO_T030086	Transcript	phosphomannose isomerase (PMI)	0	0	-0.5	0		#N/A
10.3.1.3	Redox homeostasis.low-molecular-weight scavengers.ascorbate biosynthesis.GDP-D-mannose pyrophosphorylase (VTC1)	CRO_T021034	Transcript	GDP-D-mannose pyrophosphorylase (VTC1)	-1.3	-1.2	-1.1	-1.5		#N/A
10.3.1.3	Redox homeostasis.low-molecular-weight scavengers.ascorbate biosynthesis.GDP-D-mannose pyrophosphorylase (VTC1)	CRO_T020125	Transcript	GDP-D-mannose pyrophosphorylase (VTC1)	0.7	1	0	0.3		#N/A
10.3.1.7	Redox homeostasis.low-molecular-weight scavengers.ascorbate biosynthesis.L-galactose dehydrogenase	CRO_T010147	Transcript	L-galactose dehydrogenase	0	-0.8	0.5	0.5		#N/A
10.3.1.8	Redox homeostasis.low-molecular-weight scavengers.ascorbate biosynthesis.L-galactono-1,4-lactone dehydrogenase (GLDH)	CRO_T012682	Transcript	L-galactono-1,4-lactone dehydrogenase (GLDH)	0	0	0.5	0.4		#N/A
10.3.2.2	Redox homeostasis.low-molecular-weight scavengers.tocopherol biosynthesis.4-hydroxyphenylpyruvate dioxygenase (HPPD)	CRO_T008690	Transcript	4-hydroxyphenylpyruvate dioxygenase (HPPD)	0.8	0.7	0	0		#N/A
10.3.2.4	Redox homeostasis.low-molecular-weight scavengers.tocopherol biosynthesis.MPBQ-methyltransferase (VTE3)	CRO_T017258	Transcript	MPBQ-methyltransferase (VTE3)	0	0	-0.7	-1.4		#N/A
10.3.2.4	Redox homeostasis.low-molecular-weight scavengers.tocopherol biosynthesis.MPBQ-methyltransferase (VTE3)	CRO_T017263	Transcript	MPBQ-methyltransferase (VTE3)	-2.8	0	-0.7	-1.4		#N/A
10.3.2.5	Redox homeostasis.low-molecular-weight scavengers.tocopherol biosynthesis.tocopherol cyclase (VTE1/TC)	CRO_T008761	Transcript	tocopherol cyclase (VTE1/TC)	0	0	-0.5	-0.8		#N/A
10.3.2.7	Redox homeostasis.low-molecular-weight scavengers.tocopherol biosynthesis.phytol kinase (VTE5)	CRO_T004297	Transcript	phytol kinase (VTE5)	0	0	-0.5	-0.4		#N/A
10.3.2.7	Redox homeostasis.low-molecular-weight scavengers.tocopherol biosynthesis.phytol kinase (VTE5)	CRO_T010291	Transcript	phytol kinase (VTE5)	0	-0.7	0.8	0		#N/A
10.3.3.2.1	Redox homeostasis.low-molecular-weight scavengers.glutathione metabolism.glutathione degradation.gamma-glutamyl cyclotransferase	CRO_T022153	Transcript	gamma-glutamyl cyclotransferase	0	0	0.3	0		#N/A
10.3.3.2.1	Redox homeostasis.low-molecular-weight scavengers.glutathione metabolism.glutathione degradation.gamma-glutamyl cyclotransferase	CRO_T014073	Transcript	gamma-glutamyl cyclotransferase	0	-0.9	0.8	1.2		#N/A
10.3.3.2.2	Redox homeostasis.low-molecular-weight scavengers.glutathione metabolism.glutathione degradation.oxoprolinase	CRO_T019718	Transcript	oxoprolinase	0	0	0.3	0		#N/A
10.4.1.1	Redox homeostasis.hydrogen peroxide removal.ascorbate-glutathione cycle.ascorbate peroxidase (APX)	CRO_T025300	Transcript	ascorbate peroxidase (APX)	0	0	0.3	0.5		#N/A
10.4.1.1	Redox homeostasis.hydrogen peroxide removal.ascorbate-glutathione cycle.ascorbate peroxidase (APX)	CRO_T017324	Transcript	ascorbate peroxidase (APX)	-1.5	-1.7	0	-0.9		#N/A
10.4.1.1	Redox homeostasis.hydrogen peroxide removal.ascorbate-glutathione cycle.ascorbate peroxidase (APX)	CRO_T018223	Transcript	ascorbate peroxidase (APX)	0.8	0	0.9	0.8		#N/A
10.4.1.2	Redox homeostasis.hydrogen peroxide removal.ascorbate-glutathione cycle.monodehydroascorbate reductase (MDAR)	CRO_T001040	Transcript	monodehydroascorbate reductase (MDAR)	-0.9	-0.6	-0.4	-0.8		#N/A
10.4.1.3	Redox homeostasis.hydrogen peroxide removal.ascorbate-glutathione cycle.dehydroascorbate reductase (DHAR)	CRO_T015440	Transcript	dehydroascorbate reductase (DHAR)	0	0	0.7	0.5		#N/A
10.4.1.3	Redox homeostasis.hydrogen peroxide removal.ascorbate-glutathione cycle.dehydroascorbate reductase (DHAR)	CRO_T001212	Transcript	dehydroascorbate reductase (DHAR)	0	0	0.9	0		#N/A
10.4.2	Redox homeostasis.hydrogen peroxide removal.glutathione peroxidase	CRO_T002670	Transcript	glutathione peroxidase	1.3	1.1	0.7	0.7		#N/A
10.4.2	Redox homeostasis.hydrogen peroxide removal.glutathione peroxidase	CRO_T012505	Transcript	glutathione peroxidase	0	0	-0.2	-0.5		#N/A
10.4.2	Redox homeostasis.hydrogen peroxide removal.glutathione peroxidase	CRO_T032188	Transcript	glutathione peroxidase	1.4	1	0	0.6		CRO_T032188
10.4.3.2	Redox homeostasis.hydrogen peroxide removal.peroxiredoxin activities.type-2 peroxiredoxin (PrxII)	CRO_T019952	Transcript	type-2 peroxiredoxin (PrxII)	0	0	0.9	0.8		#N/A
10.4.3.2	Redox homeostasis.hydrogen peroxide removal.peroxiredoxin activities.type-2 peroxiredoxin (PrxII)	CRO_T006255	Transcript	type-2 peroxiredoxin (PrxII)	0	-0.8	0.5	0		#N/A
10.5.1.1	Redox homeostasis.chloroplast redox homeostasis.ferredoxin-dependent thioredoxin reductase (FTR) complex.subunit alpha	CRO_T025888	Transcript	subunit alpha of ferredoxin-dependent thioredoxin reductase (FTR) complex	0	-0.9	-0.6	-1.5		#N/A
10.5.2	Redox homeostasis.chloroplast redox homeostasis.NADPH-dependent thioredoxin reductase	CRO_T030215	Transcript	NADPH-dependent thioredoxin reductase	0	0	0	0.4		#N/A
10.5.2	Redox homeostasis.chloroplast redox homeostasis.NADPH-dependent thioredoxin reductase	CRO_T023987	Transcript	NADPH-dependent thioredoxin reductase	0	0	-0.8	-1.3		#N/A
10.5.5	Redox homeostasis.chloroplast redox homeostasis.M-type thioredoxin	CRO_T011810	Transcript	M-type thioredoxin	0	0	-1	-2		#N/A
10.5.5	Redox homeostasis.chloroplast redox homeostasis.M-type thioredoxin	CRO_T029071	Transcript	M-type thioredoxin	0	0	-0.3	-0.5		#N/A
10.5.7	Redox homeostasis.chloroplast redox homeostasis.atypical thioredoxin (ACHT)	CRO_T020132	Transcript	atypical thioredoxin (ACHT)	0	0	-1.1	-1		#N/A
10.5.7	Redox homeostasis.chloroplast redox homeostasis.atypical thioredoxin (ACHT)	CRO_T019218	Transcript	atypical thioredoxin (ACHT)	0	0	-0.4	-1.2		#N/A
10.5.7	Redox homeostasis.chloroplast redox homeostasis.atypical thioredoxin (ACHT)	CRO_T031063	Transcript	atypical thioredoxin (ACHT)	-0.9	0	0	0		#N/A
10.5.8	Redox homeostasis.chloroplast redox homeostasis.Y-type thioredoxin	CRO_T011035	Transcript	Y-type thioredoxin	-0.7	-0.7	0	-0.6	y	#N/A
10.6.3	Redox homeostasis.cytosol/mitochondrion/nucleus redox homeostasis.nucleoredoxin	CRO_T026087	Transcript	nucleoredoxin	1.6	1.2	0	0.5		CRO_T026087
10.6.3	Redox homeostasis.cytosol/mitochondrion/nucleus redox homeostasis.nucleoredoxin	CRO_T030440	Transcript	nucleoredoxin	2.4	1.9	1.1	1.2		#N/A
11.1.1.2	Phytohormone action.abscisic acid.biosynthesis.neoxanthin synthase (ABA4)	CRO_T016808	Transcript	neoxanthin synthase (ABA4)	0	0	-0.5	-0.5		#N/A
11.1.1.2	Phytohormone action.abscisic acid.biosynthesis.neoxanthin synthase (ABA4)	CRO_T016811	Transcript	neoxanthin synthase (ABA4)	0	1.5	-1.9	-2.4		#N/A
11.1.1.4	Phytohormone action.abscisic acid.biosynthesis.neoxanthin cleavage protein	CRO_T003445	Transcript	neoxanthin cleavage protein	3.7	3.7	0.6	-0.5		#N/A
11.1.1.4	Phytohormone action.abscisic acid.biosynthesis.neoxanthin cleavage protein	CRO_T017264	Transcript	neoxanthin cleavage protein	0	0	0	-0.7		#N/A
11.1.1.4	Phytohormone action.abscisic acid.biosynthesis.neoxanthin cleavage protein	CRO_T011722	Transcript	neoxanthin cleavage protein	0	0	3.7	3.9		#N/A
11.1.1.5	Phytohormone action.abscisic acid.biosynthesis.xanthoxin oxidase (ABA2)	CRO_T001235	Transcript	xanthoxin oxidase (ABA2)	0	0	-0.5	-0.6		#N/A
11.1.2.1.1.1	Phytohormone action.abscisic acid.perception and signalling.PYR/PYL-receptor.cytoplasm-localized receptor complex.receptor component PYL/RCAR	CRO_T020791	Transcript	receptor component PYL/RCAR of cytoplasm-localized abscisic acid receptor complex	0	0	-0.6	-0.8		#N/A
11.1.2.1.1.1	Phytohormone action.abscisic acid.perception and signalling.PYR/PYL-receptor.cytoplasm-localized receptor complex.receptor component PYL/RCAR	CRO_T016138	Transcript	receptor component PYL/RCAR of cytoplasm-localized abscisic acid receptor complex	0	0.7	0.6	1.4		#N/A
11.1.2.1.1.1	Phytohormone action.abscisic acid.perception and signalling.PYR/PYL-receptor.cytoplasm-localized receptor complex.receptor component PYL/RCAR	CRO_T017553	Transcript	receptor component PYL/RCAR of cytoplasm-localized abscisic acid receptor complex	0	0	-0.3	-0.3		#N/A
11.1.2.1.1.1	Phytohormone action.abscisic acid.perception and signalling.PYR/PYL-receptor.cytoplasm-localized receptor complex.receptor component PYL/RCAR	CRO_T004295	Transcript	receptor component PYL/RCAR of cytoplasm-localized abscisic acid receptor complex	-3.2	-3.1	-4.4	-4.8		#N/A
11.1.2.1.1.1	Phytohormone action.abscisic acid.perception and signalling.PYR/PYL-receptor.cytoplasm-localized receptor complex.receptor component PYL/RCAR	CRO_T012918	Transcript	receptor component PYL/RCAR of cytoplasm-localized abscisic acid receptor complex	0	0	0	6.6		#N/A
11.1.2.1.1.1	Phytohormone action.abscisic acid.perception and signalling.PYR/PYL-receptor.cytoplasm-localized receptor complex.receptor component PYL/RCAR	CRO_T016862	Transcript	receptor component PYL/RCAR of cytoplasm-localized abscisic acid receptor complex	0	1.3	-2.5	-1.6		#N/A
11.1.2.1.1.1	Phytohormone action.abscisic acid.perception and signalling.PYR/PYL-receptor.cytoplasm-localized receptor complex.receptor component PYL/RCAR	CRO_T025217	Transcript	receptor component PYL/RCAR of cytoplasm-localized abscisic acid receptor complex	0	1	-1.1	-1.6		#N/A
11.1.2.1.3	Phytohormone action.abscisic acid.perception and signalling.PYR/PYL-receptor.regulatory phosphatase positive regulator (EAR1)	CRO_T004105	Transcript	regulatory phosphatase positive regulator (EAR1)	0	-1.3	-3.1	-4.9		#N/A
11.1.2.1.3	Phytohormone action.abscisic acid.perception and signalling.PYR/PYL-receptor.regulatory phosphatase positive regulator (EAR1)	CRO_T020872	Transcript	regulatory phosphatase positive regulator (EAR1)	0	0	0	-0.5		#N/A
11.1.2.1.3	Phytohormone action.abscisic acid.perception and signalling.PYR/PYL-receptor.regulatory phosphatase positive regulator (EAR1)	CRO_T032621	Transcript	regulatory phosphatase positive regulator (EAR1)	-3.7	0	0	0		#N/A
11.1.2.2.1	Phytohormone action.abscisic acid.perception and signalling.membrane-localized receptors.chloroplast envelope-localized receptor (ABAR)	CRO_T032070	Transcript	ABAR chloroplast envelope-localized abscisic acid receptor	0	0	-1.8	-2.4		#N/A
11.1.2.2.2	Phytohormone action.abscisic acid.perception and signalling.membrane-localized receptors.plasma membrane-localized receptor (GTG)	CRO_T005818	Transcript	GTG plasma membrane-localized abscisic acid receptor	0	0	-0.4	0		#N/A
11.1.2.4	Phytohormone action.abscisic acid.perception and signalling.signal transducer (RHA2)	CRO_T032615	Transcript	RHA2 signal transducer of abscisic acid perception	0	0	-0.8	-1		#N/A
11.1.2.5	Phytohormone action.abscisic acid.perception and signalling.signal transducer (KEG)	CRO_T022631	Transcript	KEG signal transducer of abscisic acid perception	0	0	-0.6	-0.5		#N/A
11.2.1.1.2	Phytohormone action.auxin.biosynthesis.indole-3-pyruvic acid (IPyA) pathway.flavin monooxygenase (YUCCA)	CRO_T010299	Transcript	flavin monooxygenase (YUCCA)	0	0	-5.1	-7		#N/A
11.2.1.1.2	Phytohormone action.auxin.biosynthesis.indole-3-pyruvic acid (IPyA) pathway.flavin monooxygenase (YUCCA)	CRO_T007152	Transcript	flavin monooxygenase (YUCCA)	0	0	0	-1.5	y	#N/A
11.2.1.1.2	Phytohormone action.auxin.biosynthesis.indole-3-pyruvic acid (IPyA) pathway.flavin monooxygenase (YUCCA)	CRO_T011173	Transcript	flavin monooxygenase (YUCCA)	-3.1	-3.1	0	0		CRO_T011173
11.2.2.1.1	Phytohormone action.auxin.perception and signal transduction.receptor complex.component TIR1/AFB	CRO_T001460	Transcript	component TIR1/AFB of auxin receptor complex	-0.6	0	-0.6	-0.6		#N/A
11.2.3.1	Phytohormone action.auxin.conjugation and degradation.indole-3-acetic acid-amido synthetase	CRO_T030988	Transcript	indole-3-acetic acid-amido synthetase	0	-3.1	0	2.5		#N/A
11.2.3.1	Phytohormone action.auxin.conjugation and degradation.indole-3-acetic acid-amido synthetase	CRO_T024534	Transcript	indole-3-acetic acid-amido synthetase	3.3	3.1	1.9	2.2		#N/A
11.2.3.3	Phytohormone action.auxin.conjugation and degradation.indole-3-acetic acid dioxygenase	CRO_T032018	Transcript	indole-3-acetic acid dioxygenase	0	0	2	1.8		#N/A
11.2.4.1.1	Phytohormone action.auxin.transport.polar auxin transport.auxin transporter (PIN)	CRO_T009533	Transcript	auxin transporter (PIN)	0	0	-3.7	-5.2		#N/A
11.2.4.1.1	Phytohormone action.auxin.transport.polar auxin transport.auxin transporter (PIN)	CRO_T031450	Transcript	auxin transporter (PIN)	-0.8	0	0	-0.4		#N/A
11.2.4.1.1	Phytohormone action.auxin.transport.polar auxin transport.auxin transporter (PIN)	CRO_T014231	Transcript	auxin transporter (PIN)	0	0	0.9	0		#N/A
11.2.4.1.1	Phytohormone action.auxin.transport.polar auxin transport.auxin transporter (PIN)	CRO_T015421	Transcript	auxin transporter (PIN)	0	0	-1.2	-1.7		#N/A
11.2.4.1.1	Phytohormone action.auxin.transport.polar auxin transport.auxin transporter (PIN)	CRO_T017228	Transcript	auxin transporter (PIN)	0	0	-2	-1.5		#N/A
11.2.4.1.3	Phytohormone action.auxin.transport.polar auxin transport.regulator protein (BIG)	CRO_T010045	Transcript	BIG auxin transport regulator protein	0	0	-0.4	-0.5	y	#N/A
11.2.4.1.3	Phytohormone action.auxin.transport.polar auxin transport.regulator protein (BIG)	CRO_T029724	Transcript	BIG auxin transport regulator protein	1.1	1	0	0		CRO_T029724
11.2.4.2	Phytohormone action.auxin.transport.auxin efflux transporter (PILS)	CRO_T032306	Transcript	auxin efflux transporter (PILS)	1.8	2.2	2.2	3.1		#N/A
11.2.4.2	Phytohormone action.auxin.transport.auxin efflux transporter (PILS)	CRO_T000328	Transcript	auxin efflux transporter (PILS)	-3.3	-3.5	-2.3	-4.2		CRO_T000328
11.2.4.2	Phytohormone action.auxin.transport.auxin efflux transporter (PILS)	CRO_T000329	Transcript	auxin efflux transporter (PILS)	0	0	0.4	0		#N/A
11.2.4.2	Phytohormone action.auxin.transport.auxin efflux transporter (PILS)	CRO_T022169	Transcript	auxin efflux transporter (PILS)	0	0	0	1.9		#N/A
11.2.4.2	Phytohormone action.auxin.transport.auxin efflux transporter (PILS)	CRO_T022170	Transcript	auxin efflux transporter (PILS)	0	1.3	0	3		#N/A
11.2.4.2	Phytohormone action.auxin.transport.auxin efflux transporter (PILS)	CRO_T022769	Transcript	auxin efflux transporter (PILS)	0	0	0.4	-0.6		#N/A
11.2.4.2	Phytohormone action.auxin.transport.auxin efflux transporter (PILS)	CRO_T028887	Transcript	auxin efflux transporter (PILS)	1.4	1.1	0.5	1.1		#N/A
11.3.2.1.1	Phytohormone action.brassinosteroid.perception and signal transduction.receptor complex.receptor protein kinase (BRI)	CRO_T030875	Transcript	brassinosteroid receptor protein kinase (BRI)	0	0	-1	-1.3	y	#N/A
11.3.2.1.1	Phytohormone action.brassinosteroid.perception and signal transduction.receptor complex.receptor protein kinase (BRI)	CRO_T016484	Transcript	brassinosteroid receptor protein kinase (BRI)	0	0	0.6	0.7		CRO_T016484
11.3.2.1.1	Phytohormone action.brassinosteroid.perception and signal transduction.receptor complex.receptor protein kinase (BRI)	CRO_T012732	Transcript	brassinosteroid receptor protein kinase (BRI)	0	0	-0.9	0		#N/A
11.3.2.1.3	Phytohormone action.brassinosteroid.perception and signal transduction.receptor complex.receptor kinase inhibitor (BKI)	CRO_T019772	Transcript	brassinosteroid receptor kinase inhibitor (BKI)	0	0	1.2	0.6		#N/A
11.3.2.1.4	Phytohormone action.brassinosteroid.perception and signal transduction.receptor complex.receptor kinase regulator protein (MSBP)	CRO_T032105	Transcript	brassinosteroid receptor kinase regulator protein (MSBP)	0	0	0.6	0.8		#N/A
11.3.2.1.4	Phytohormone action.brassinosteroid.perception and signal transduction.receptor complex.receptor kinase regulator protein (MSBP)	CRO_T009585	Transcript	brassinosteroid receptor kinase regulator protein (MSBP)	0	0	0.9	1		#N/A
11.3.2.4	Phytohormone action.brassinosteroid.perception and signal transduction.transcription factor (BES/BZR)	CRO_T002178	Transcript	transcription factor (BES/BZR)	1.1	0.9	0.5	0.7		#N/A
11.3.2.4	Phytohormone action.brassinosteroid.perception and signal transduction.transcription factor (BES/BZR)	CRO_T022619	Transcript	transcription factor (BES/BZR)	0	0	1	0		#N/A
11.3.2.4	Phytohormone action.brassinosteroid.perception and signal transduction.transcription factor (BES/BZR)	CRO_T014413	Transcript	transcription factor (BES/BZR)	0	0	0.8	0.4		#N/A
11.3.2.4	Phytohormone action.brassinosteroid.perception and signal transduction.transcription factor (BES/BZR)	CRO_T031387	Transcript	transcription factor (BES/BZR)	0	0	0	-0.3		#N/A
11.3.2.4	Phytohormone action.brassinosteroid.perception and signal transduction.transcription factor (BES/BZR)	CRO_T016938	Transcript	transcription factor (BES/BZR)	0	0	0	0.4		#N/A
11.3.2.5	Phytohormone action.brassinosteroid.perception and signal transduction.scaffold protein (TTL)	CRO_T015380	Transcript	scaffold protein (TTL) of brassinosteroid signalling	-1.1	-1.1	0.8	0.8		CRO_T015380
11.4.1.1	Phytohormone action.cytokinin.biosynthesis.adenylate isopentenyltransferase	CRO_T008600	Transcript	adenylate isopentenyltransferase	0	0	-3	-1.8		#N/A
11.4.1.1	Phytohormone action.cytokinin.biosynthesis.adenylate isopentenyltransferase	CRO_T032315	Transcript	adenylate isopentenyltransferase	3.2	2.5	0.9	0		#N/A
11.4.1.1	Phytohormone action.cytokinin.biosynthesis.adenylate isopentenyltransferase	CRO_T019012	Transcript	adenylate isopentenyltransferase	0	-1.5	0	0		#N/A
11.4.1.2	Phytohormone action.cytokinin.biosynthesis.cytokinin phosphoribohydrolase	CRO_T001744	Transcript	cytokinin phosphoribohydrolase	3.5	4.3	-1.7	0		#N/A
11.4.1.2	Phytohormone action.cytokinin.biosynthesis.cytokinin phosphoribohydrolase	CRO_T013632	Transcript	cytokinin phosphoribohydrolase	-2.4	-2.1	-4.9	-5.3		#N/A
11.4.1.2	Phytohormone action.cytokinin.biosynthesis.cytokinin phosphoribohydrolase	CRO_T015092	Transcript	cytokinin phosphoribohydrolase	2.7	2.6	-1.3	-1.8		#N/A
11.4.1.2	Phytohormone action.cytokinin.biosynthesis.cytokinin phosphoribohydrolase	CRO_T014454	Transcript	cytokinin phosphoribohydrolase	-0.9	-0.7	0	-2		#N/A
11.4.1.2	Phytohormone action.cytokinin.biosynthesis.cytokinin phosphoribohydrolase	CRO_T014024	Transcript	cytokinin phosphoribohydrolase	-1.6	-2.1	0	0		#N/A
11.4.2.2	Phytohormone action.cytokinin.perception and signal transduction.signal transducer (AHP)	CRO_T008560	Transcript	AHP-type cytokinin signal transducer	0	0	-0.4	-0.4		#N/A
11.4.2.2	Phytohormone action.cytokinin.perception and signal transduction.signal transducer (AHP)	CRO_T016108	Transcript	AHP-type cytokinin signal transducer	0	0	0.5	0.6		#N/A
11.4.2.2	Phytohormone action.cytokinin.perception and signal transduction.signal transducer (AHP)	CRO_T024578	Transcript	AHP-type cytokinin signal transducer	2.6	1.5	0.5	0.7		#N/A
11.4.3.1	Phytohormone action.cytokinin.conjugation and degradation.UDP-dependent glycosyl transferase	CRO_T025314	Transcript	UDP-dependent glycosyl transferase	0	0	1.5	1.5		#N/A
11.4.3.1	Phytohormone action.cytokinin.conjugation and degradation.UDP-dependent glycosyl transferase	CRO_T033381	Transcript	UDP-dependent glycosyl transferase	0	0	-2.2	-2.4		#N/A
11.4.3.1	Phytohormone action.cytokinin.conjugation and degradation.UDP-dependent glycosyl transferase	CRO_T004157	Transcript	UDP-dependent glycosyl transferase	3.7	3.5	0	0		#N/A
11.4.3.1	Phytohormone action.cytokinin.conjugation and degradation.UDP-dependent glycosyl transferase	CRO_T003066	Transcript	UDP-dependent glycosyl transferase	2.1	3	0	0		#N/A
11.4.3.2	Phytohormone action.cytokinin.conjugation and degradation.cytokinin dehydrogenase	CRO_T002523	Transcript	cytokinin dehydrogenase	0	0	-2	-3.4		#N/A
11.4.3.2	Phytohormone action.cytokinin.conjugation and degradation.cytokinin dehydrogenase	CRO_T002524	Transcript	cytokinin dehydrogenase	0	0	-2.5	-3.7		#N/A
11.4.3.2	Phytohormone action.cytokinin.conjugation and degradation.cytokinin dehydrogenase	CRO_T029728	Transcript	cytokinin dehydrogenase	2	1.2	0.7	0.4		#N/A
11.5.1.2	Phytohormone action.ethylene.biosynthesis.1-aminocyclopropane-1-carboxylate (ACC) oxidase	CRO_T024652	Transcript	1-aminocyclopropane-1-carboxylate (ACC) oxidase	0	0	1.9	1.6		#N/A
11.5.1.3	Phytohormone action.ethylene.biosynthesis.regulator protein (ETO)	CRO_T029967	Transcript	regulator protein (ETO)	0	0	-0.3	0		#N/A
11.5.1.3	Phytohormone action.ethylene.biosynthesis.regulator protein (ETO)	CRO_T025937	Transcript	regulator protein (ETO)	0	0	1.2	0		#N/A
11.5.2.1	Phytohormone action.ethylene.perception and signal transduction.receptor protein (ETR/ERS)	CRO_T023634	Transcript	ETR/ERS-type ethylene receptor protein	0	-1.2	0	0		#N/A
11.5.2.1	Phytohormone action.ethylene.perception and signal transduction.receptor protein (ETR/ERS)	CRO_T017424	Transcript	ETR/ERS-type ethylene receptor protein	0	0	1.6	2	y	#N/A
11.5.2.1	Phytohormone action.ethylene.perception and signal transduction.receptor protein (ETR/ERS)	CRO_T022085	Transcript	ETR/ERS-type ethylene receptor protein	0	0	0	0.4		CRO_T022085
11.5.2.1	Phytohormone action.ethylene.perception and signal transduction.receptor protein (ETR/ERS)	CRO_T020097	Transcript	ETR/ERS-type ethylene receptor protein	0	0	1.3	2	y	#N/A
11.5.2.1	Phytohormone action.ethylene.perception and signal transduction.receptor protein (ETR/ERS)	CRO_T016354	Transcript	ETR/ERS-type ethylene receptor protein	0	0	0	0.3		CRO_T016354
11.5.2.3	Phytohormone action.ethylene.perception and signal transduction.signal transducer (EIN2)	CRO_T006809	Transcript	EIN2-type ethylene signal transducer	0	0	-0.7	-0.6		#N/A
11.5.2.4	Phytohormone action.ethylene.perception and signal transduction.signal transducer (EIN3)	CRO_T017077	Transcript	EIN3-type ethylene signal transducer	0	0	-0.4	0		#N/A
11.5.2.4	Phytohormone action.ethylene.perception and signal transduction.signal transducer (EIN3)	CRO_T001942	Transcript	EIN3-type ethylene signal transducer	0	0.7	0	0	y	#N/A
11.5.2.5	Phytohormone action.ethylene.perception and signal transduction.EIN3-stabilizing factor (MHZ3)	CRO_T024867	Transcript	EIN3-stabilizing factor (MHZ3)	0.7	0	0	0.6		CRO_T024867
11.5.2.6	Phytohormone action.ethylene.perception and signal transduction.signal transducer (EBF)	CRO_T005880	Transcript	EBF-type ethylene signal transducer	0	0	1.9	2.8		#N/A
11.5.2.6	Phytohormone action.ethylene.perception and signal transduction.signal transducer (EBF)	CRO_T004971	Transcript	EBF-type ethylene signal transducer	-0.9	0	-1.4	-0.9		#N/A
11.6.1.6	Phytohormone action.gibberellin.biosynthesis.gibberellin 3-oxidase	CRO_T031000	Transcript	gibberellin 3-oxidase	-2	0	0	0		#N/A
11.6.2.1	Phytohormone action.gibberellin.perception and signal transduction.receptor protein (GID1)	CRO_T019372	Transcript	GID1-type gibberellin receptor	0	0	0.5	0.3		#N/A
11.6.2.1	Phytohormone action.gibberellin.perception and signal transduction.receptor protein (GID1)	CRO_T026388	Transcript	GID1-type gibberellin receptor	2.8	2.9	1.4	2.4		#N/A
11.6.2.2	Phytohormone action.gibberellin.perception and signal transduction.signal transducer (DELLA)	CRO_T016500	Transcript	DELLA-type gibberellin signal transducer	-0.7	0	-0.5	-0.8		#N/A
11.6.2.3	Phytohormone action.gibberellin.perception and signal transduction.signal transducer (SLY)	CRO_T019550	Transcript	SLY-type gibberellin signal transducer	0	0	0	-0.4		#N/A
11.6.2.3	Phytohormone action.gibberellin.perception and signal transduction.signal transducer (SLY)	CRO_T015811	Transcript	SLY-type gibberellin signal transducer	0	0	0.9	0.7		#N/A
11.7.1.1	Phytohormone action.jasmonic acid.biosynthesis.PLA1 phospholipase A (DAD1)	CRO_T007827	Transcript	PLA1-type phospholipase A (DAD1)	0	0	0	-3.8		#N/A
11.7.1.3	Phytohormone action.jasmonic acid.biosynthesis.allene oxidase synthase (AOS)	CRO_T023862	Transcript	allene oxidase synthase (AOS)	-1.3	-1.7	-2.3	-5.5		#N/A
11.7.1.3	Phytohormone action.jasmonic acid.biosynthesis.allene oxidase synthase (AOS)	CRO_T027939	Transcript	allene oxidase synthase (AOS)	1.2	0	0.5	0		#N/A
11.7.1.4	Phytohormone action.jasmonic acid.biosynthesis.allene oxidase cyclase (AOC)	CRO_T002729	Transcript	allene oxidase cyclase (AOC)	1.4	1.1	1.2	0.5		#N/A
11.7.3.3	Phytohormone action.jasmonic acid.conjugation and degradation.jasmonoyl-amino acid carboxylase	CRO_T024791	Transcript	jasmonoyl-amino acid carboxylase	0	0	0	0.5		#N/A
11.9.1.2	Phytohormone action.strigolactone.biosynthesis.carotenoid cleavage dioxygenase (CCD7)	CRO_T022519	Transcript	carotenoid cleavage dioxygenase (CCD7)	0	0	2.1	0		#N/A
11.9.2.2	Phytohormone action.strigolactone.perception and signal transduction.signal transducer (MAX2)	CRO_T025684	Transcript	MAX2 strigolactone signal transducer	0	1	0	0		#N/A
11.9.2.3	Phytohormone action.strigolactone.perception and signal transduction.signal transducer (SMXL)	CRO_T001102	Transcript	SMXL strigolactone signal transducer	1.1	1	0.8	0.7		#N/A
11.9.2.3	Phytohormone action.strigolactone.perception and signal transduction.signal transducer (SMXL)	CRO_T032785	Transcript	SMXL strigolactone signal transducer	0	0.7	-2	-2.2		#N/A
11.9.2.3	Phytohormone action.strigolactone.perception and signal transduction.signal transducer (SMXL)	CRO_T009579	Transcript	SMXL strigolactone signal transducer	0	0	1.5	0.7		#N/A
11.9.2.4	Phytohormone action.strigolactone.perception and signal transduction.signal transducer (KUF1)	CRO_T015308	Transcript	KUF1 strigolactone signal transducer	-1	-0.7	-2.6	-3.7		#N/A
11.10.1.1.1	Phytohormone action.signalling peptides.NCRP (non-cysteine-rich-peptide) category.PIP/PIPL-peptide activity.PIP/PIPL-precursor polypeptide	CRO_T000867	Transcript	PIP/PIPL precursor polypeptide	5.8	5.5	0	0		#N/A
11.10.1.1.2	Phytohormone action.signalling peptides.NCRP (non-cysteine-rich-peptide) category.PIP/PIPL-peptide activity.PIP/PIPL peptide receptor (RLK7)	CRO_T021954	Transcript	PIP/PIPL peptide receptor (RLK7)	2	1.4	0	0		#N/A
11.10.1.1.2	Phytohormone action.signalling peptides.NCRP (non-cysteine-rich-peptide) category.PIP/PIPL-peptide activity.PIP/PIPL peptide receptor (RLK7)	CRO_T000281	Transcript	PIP/PIPL peptide receptor (RLK7)	1.7	1.8	0	0.6		#N/A
11.10.1.2.1	Phytohormone action.signalling peptides.NCRP (non-cysteine-rich-peptide) category.phytosulfokine activity.pythosulfokine precursor polypeptide (PSK)	CRO_T003996	Transcript	pythosulfokine precursor polypeptide (PSK)	2.2	2	1.1	1.2		#N/A
11.10.1.2.1	Phytohormone action.signalling peptides.NCRP (non-cysteine-rich-peptide) category.phytosulfokine activity.pythosulfokine precursor polypeptide (PSK)	CRO_T020912	Transcript	pythosulfokine precursor polypeptide (PSK)	2.8	2.2	3	3.1		#N/A
11.10.1.2.2	Phytohormone action.signalling peptides.NCRP (non-cysteine-rich-peptide) category.phytosulfokine activity.pythosulfokine peptide receptor (PSKR)	CRO_T018536	Transcript	pythosulfokine peptide receptor (PSKR)	0	0.6	0	0.4		#N/A
11.10.1.2.2	Phytohormone action.signalling peptides.NCRP (non-cysteine-rich-peptide) category.phytosulfokine activity.pythosulfokine peptide receptor (PSKR)	CRO_T010523	Transcript	pythosulfokine peptide receptor (PSKR)	1.5	1.4	0	0		#N/A
11.10.1.2.2	Phytohormone action.signalling peptides.NCRP (non-cysteine-rich-peptide) category.phytosulfokine activity.pythosulfokine peptide receptor (PSKR)	CRO_T007956	Transcript	pythosulfokine peptide receptor (PSKR)	2.3	0	0	0		#N/A
11.10.1.3.2	Phytohormone action.signalling peptides.NCRP (non-cysteine-rich-peptide) category.CEP-peptide activity.CEP-peptide receptor (CEPR)	CRO_T012293	Transcript	CEP-peptide receptor (CEPR)	0	0	-1.8	-2.4		#N/A
11.10.1.3.2	Phytohormone action.signalling peptides.NCRP (non-cysteine-rich-peptide) category.CEP-peptide activity.CEP-peptide receptor (CEPR)	CRO_T013141	Transcript	CEP-peptide receptor (CEPR)	0.7	0	-0.4	-0.5	y	#N/A
11.10.1.4.2	Phytohormone action.signalling peptides.NCRP (non-cysteine-rich-peptide) category.CIF-peptide activity.CIF-peptide receptor (GSO)	CRO_T001667	Transcript	CIF-peptide receptor (GSO)	1.4	1.4	0	0		CRO_T001667
11.10.1.5.2	Phytohormone action.signalling peptides.NCRP (non-cysteine-rich-peptide) category.IDL-peptide activity.IDA/IDL-peptide receptor (HAESA)	CRO_T030545	Transcript	IDA/IDL-peptide receptor (HAESA)	0	0	-1.2	-1.7		#N/A
11.10.1.5.2	Phytohormone action.signalling peptides.NCRP (non-cysteine-rich-peptide) category.IDL-peptide activity.IDA/IDL-peptide receptor (HAESA)	CRO_T031372	Transcript	IDA/IDL-peptide receptor (HAESA)	-1.7	-1.5	0.5	0.6	y	#N/A
11.10.1.5.2	Phytohormone action.signalling peptides.NCRP (non-cysteine-rich-peptide) category.IDL-peptide activity.IDA/IDL-peptide receptor (HAESA)	CRO_T002057	Transcript	IDA/IDL-peptide receptor (HAESA)	0.8	0	-0.9	-0.5		CRO_T002057
11.10.1.6.1	Phytohormone action.signalling peptides.NCRP (non-cysteine-rich-peptide) category.DVL/ROT-peptide activity.DVL/RTFL-precursor polypeptide	CRO_T027051	Transcript	DVL/RTFL precursor polypeptide	0	0	0.7	0		CRO_T027051
11.10.1.6.1	Phytohormone action.signalling peptides.NCRP (non-cysteine-rich-peptide) category.DVL/ROT-peptide activity.DVL/RTFL-precursor polypeptide	CRO_T001647	Transcript	DVL/RTFL precursor polypeptide	0	0	0	0.4		#N/A
11.10.1.6.1	Phytohormone action.signalling peptides.NCRP (non-cysteine-rich-peptide) category.DVL/ROT-peptide activity.DVL/RTFL-precursor polypeptide	CRO_T013995	Transcript	DVL/RTFL precursor polypeptide	0	0.6	0	0.4		#N/A
11.10.1.7.1	Phytohormone action.signalling peptides.NCRP (non-cysteine-rich-peptide) category.TDL-peptide activity.TDL-precursor polypeptide	CRO_T000079	Transcript	TDL precursor polypeptide	0	0	0.4	0		#N/A
11.10.1.7.2	Phytohormone action.signalling peptides.NCRP (non-cysteine-rich-peptide) category.TDL-peptide activity.TDL-peptide receptor (EMS1/MSP1)	CRO_T019130	Transcript	TDL-peptide receptor (EMS1/MSP1)	0	0	2.5	0		#N/A
11.10.1.8.1	Phytohormone action.signalling peptides.NCRP (non-cysteine-rich-peptide) category.GLV/RGF/CLEL-peptide activity.RGF-precursor polypeptide	CRO_T001959	Transcript	RGF precursor polypeptide	-1.5	-1.3	-0.8	-2.9		#N/A
11.10.1.8.1	Phytohormone action.signalling peptides.NCRP (non-cysteine-rich-peptide) category.GLV/RGF/CLEL-peptide activity.RGF-precursor polypeptide	CRO_T011788	Transcript	RGF precursor polypeptide	0	-1.7	0	-6.3		#N/A
11.10.1.8.2	Phytohormone action.signalling peptides.NCRP (non-cysteine-rich-peptide) category.GLV/RGF/CLEL-peptide activity.RGF-peptide receptor (RGFR)	CRO_T001818	Transcript	RGF-peptide receptor (RGFR)	-1.6	-1.5	0	0		#N/A
11.10.1.8.2	Phytohormone action.signalling peptides.NCRP (non-cysteine-rich-peptide) category.GLV/RGF/CLEL-peptide activity.RGF-peptide receptor (RGFR)	CRO_T024183	Transcript	RGF-peptide receptor (RGFR)	-2.1	-2	0.7	0		#N/A
11.10.1.8.2	Phytohormone action.signalling peptides.NCRP (non-cysteine-rich-peptide) category.GLV/RGF/CLEL-peptide activity.RGF-peptide receptor (RGFR)	CRO_T029004	Transcript	RGF-peptide receptor (RGFR)	-1	0	0	-0.9		#N/A
11.10.1.8.2	Phytohormone action.signalling peptides.NCRP (non-cysteine-rich-peptide) category.GLV/RGF/CLEL-peptide activity.RGF-peptide receptor (RGFR)	CRO_T008460	Transcript	RGF-peptide receptor (RGFR)	-1.3	-1.2	-1.5	-2		#N/A
11.10.1.8.2	Phytohormone action.signalling peptides.NCRP (non-cysteine-rich-peptide) category.GLV/RGF/CLEL-peptide activity.RGF-peptide receptor (RGFR)	CRO_T020908	Transcript	RGF-peptide receptor (RGFR)	-2.7	-2.4	0	-0.9		#N/A
11.10.1.9.1	Phytohormone action.signalling peptides.NCRP (non-cysteine-rich-peptide) category.CLE-TDIF-peptide activity.TDIF-precursor polypeptide	CRO_T014288	Transcript	TDIF precursor polypeptide	6	4	1.6	3.6		#N/A
11.10.1.9.1	Phytohormone action.signalling peptides.NCRP (non-cysteine-rich-peptide) category.CLE-TDIF-peptide activity.TDIF-precursor polypeptide	CRO_T031916	Transcript	TDIF precursor polypeptide	0	0	0	-1.6		#N/A
11.10.1.9.1	Phytohormone action.signalling peptides.NCRP (non-cysteine-rich-peptide) category.CLE-TDIF-peptide activity.TDIF-precursor polypeptide	CRO_T016535	Transcript	TDIF precursor polypeptide	0	0	0.6	0		#N/A
11.10.1.9.2	Phytohormone action.signalling peptides.NCRP (non-cysteine-rich-peptide) category.CLE-TDIF-peptide activity.TDIF-peptide receptor (PXY)	CRO_T014054	Transcript	TDIF-peptide receptor (PXY)	0	0	0.6	0		#N/A
11.10.1.10.1	Phytohormone action.signalling peptides.NCRP (non-cysteine-rich-peptide) category.CLE-peptide activity.CLE-precursor protein	CRO_T014288	Transcript	CLE precursor polypeptide	6	4	1.6	3.6		#N/A
11.10.1.10.1	Phytohormone action.signalling peptides.NCRP (non-cysteine-rich-peptide) category.CLE-peptide activity.CLE-precursor protein	CRO_T031916	Transcript	CLE precursor polypeptide	0	0	0	-1.6		#N/A
11.10.1.10.1	Phytohormone action.signalling peptides.NCRP (non-cysteine-rich-peptide) category.CLE-peptide activity.CLE-precursor protein	CRO_T016535	Transcript	CLE precursor polypeptide	0	0	0.6	0		#N/A
11.10.2.1.1	Phytohormone action.signalling peptides.CRP (cysteine-rich-peptide) category.GASA/GAST-peptide activity.GASA-precursor polypeptide	CRO_T026097	Transcript	GASA precursor polypeptide	0	0	-0.5	-1		#N/A
11.10.2.1.1	Phytohormone action.signalling peptides.CRP (cysteine-rich-peptide) category.GASA/GAST-peptide activity.GASA-precursor polypeptide	CRO_T023362	Transcript	GASA precursor polypeptide	1.1	0.7	0	0		#N/A
11.10.2.1.1	Phytohormone action.signalling peptides.CRP (cysteine-rich-peptide) category.GASA/GAST-peptide activity.GASA-precursor polypeptide	CRO_T015223	Transcript	GASA precursor polypeptide	-6.1	-5.5	0	0		#N/A
11.10.2.1.1	Phytohormone action.signalling peptides.CRP (cysteine-rich-peptide) category.GASA/GAST-peptide activity.GASA-precursor polypeptide	CRO_T015224	Transcript	GASA precursor polypeptide	-4.4	-4.3	0	0		#N/A
11.10.2.1.1	Phytohormone action.signalling peptides.CRP (cysteine-rich-peptide) category.GASA/GAST-peptide activity.GASA-precursor polypeptide	CRO_T031268	Transcript	GASA precursor polypeptide	0	-3.3	0	0		#N/A
11.10.2.1.1	Phytohormone action.signalling peptides.CRP (cysteine-rich-peptide) category.GASA/GAST-peptide activity.GASA-precursor polypeptide	CRO_T032924	Transcript	GASA precursor polypeptide	0	0	0.5	0.3		#N/A
11.10.2.1.1	Phytohormone action.signalling peptides.CRP (cysteine-rich-peptide) category.GASA/GAST-peptide activity.GASA-precursor polypeptide	CRO_T022113	Transcript	GASA precursor polypeptide	0	0	0.6	0		#N/A
11.10.2.1.1	Phytohormone action.signalling peptides.CRP (cysteine-rich-peptide) category.GASA/GAST-peptide activity.GASA-precursor polypeptide	CRO_T008438	Transcript	GASA precursor polypeptide	0	0	6.3	7		#N/A
11.10.2.2.1	Phytohormone action.signalling peptides.CRP (cysteine-rich-peptide) category.STIG1-peptide activity.STIG1/GRI-precursor polypeptide	CRO_T012998	Transcript	STIG1/GRI precursor polypeptide	5.2	4.8	0	8.5		#N/A
11.10.2.3.1	Phytohormone action.signalling peptides.CRP (cysteine-rich-peptide) category.EPF/EPFL-peptide activity.EPF/EPFL-precursor polypeptide	CRO_T014789	Transcript	EPF/EPFL precursor polypeptide	0	0	10	10		#N/A
11.10.2.3.1	Phytohormone action.signalling peptides.CRP (cysteine-rich-peptide) category.EPF/EPFL-peptide activity.EPF/EPFL-precursor polypeptide	CRO_T017410	Transcript	EPF/EPFL precursor polypeptide	-0.8	-0.9	0	0	y	#N/A
11.10.2.3.1	Phytohormone action.signalling peptides.CRP (cysteine-rich-peptide) category.EPF/EPFL-peptide activity.EPF/EPFL-precursor polypeptide	CRO_T030170	Transcript	EPF/EPFL precursor polypeptide	0	-3	1.9	1.7		CRO_T030170
11.10.2.3.1	Phytohormone action.signalling peptides.CRP (cysteine-rich-peptide) category.EPF/EPFL-peptide activity.EPF/EPFL-precursor polypeptide	CRO_T025051	Transcript	EPF/EPFL precursor polypeptide	0	-2.5	0	-3.8		#N/A
11.10.2.3.1	Phytohormone action.signalling peptides.CRP (cysteine-rich-peptide) category.EPF/EPFL-peptide activity.EPF/EPFL-precursor polypeptide	CRO_T012842	Transcript	EPF/EPFL precursor polypeptide	0	0	1	0.9		#N/A
11.10.2.3.1	Phytohormone action.signalling peptides.CRP (cysteine-rich-peptide) category.EPF/EPFL-peptide activity.EPF/EPFL-precursor polypeptide	CRO_T023315	Transcript	EPF/EPFL precursor polypeptide	0	0	0	-1.8		#N/A
11.10.2.3.1	Phytohormone action.signalling peptides.CRP (cysteine-rich-peptide) category.EPF/EPFL-peptide activity.EPF/EPFL-precursor polypeptide	CRO_T020540	Transcript	EPF/EPFL precursor polypeptide	-2.2	-1.7	0	-1.7		#N/A
11.10.2.4.1	Phytohormone action.signalling peptides.CRP (cysteine-rich-peptide) category.RALF/RALFL-peptide activity.RALF/RALFL-precursor polypeptide	CRO_T001732	Transcript	RALF/RALFL precursor polypeptide	-1.5	-1.3	0.7	0.5		#N/A
11.10.2.4.1	Phytohormone action.signalling peptides.CRP (cysteine-rich-peptide) category.RALF/RALFL-peptide activity.RALF/RALFL-precursor polypeptide	CRO_T005393	Transcript	RALF/RALFL precursor polypeptide	0	0	0	6.4		#N/A
11.10.2.4.1	Phytohormone action.signalling peptides.CRP (cysteine-rich-peptide) category.RALF/RALFL-peptide activity.RALF/RALFL-precursor polypeptide	CRO_T026174	Transcript	RALF/RALFL precursor polypeptide	0	-1.1	0.7	0.8		#N/A
11.10.2.4.1	Phytohormone action.signalling peptides.CRP (cysteine-rich-peptide) category.RALF/RALFL-peptide activity.RALF/RALFL-precursor polypeptide	CRO_T033435	Transcript	RALF/RALFL precursor polypeptide	0	-3.6	0	0		#N/A
11.10.2.4.1	Phytohormone action.signalling peptides.CRP (cysteine-rich-peptide) category.RALF/RALFL-peptide activity.RALF/RALFL-precursor polypeptide	CRO_T011614	Transcript	RALF/RALFL precursor polypeptide	0	0	1.2	0.8		#N/A
11.10.2.4.1	Phytohormone action.signalling peptides.CRP (cysteine-rich-peptide) category.RALF/RALFL-peptide activity.RALF/RALFL-precursor polypeptide	CRO_T005955	Transcript	RALF/RALFL precursor polypeptide	0	0	1.2	1		#N/A
11.10.2.4.2	Phytohormone action.signalling peptides.CRP (cysteine-rich-peptide) category.RALF/RALFL-peptide activity.RALF-peptide receptor (CrRLK1L)	CRO_T013874	Transcript	RALF-peptide receptor (CrRLK1L)	0	0	-0.5	-0.3		#N/A
11.10.2.4.2	Phytohormone action.signalling peptides.CRP (cysteine-rich-peptide) category.RALF/RALFL-peptide activity.RALF-peptide receptor (CrRLK1L)	CRO_T005020	Transcript	RALF-peptide receptor (CrRLK1L)	0	0	0.4	0.9		#N/A
11.10.2.4.2	Phytohormone action.signalling peptides.CRP (cysteine-rich-peptide) category.RALF/RALFL-peptide activity.RALF-peptide receptor (CrRLK1L)	CRO_T033655	Transcript	RALF-peptide receptor (CrRLK1L)	0.8	0	0	0		#N/A
11.10.2.4.2	Phytohormone action.signalling peptides.CRP (cysteine-rich-peptide) category.RALF/RALFL-peptide activity.RALF-peptide receptor (CrRLK1L)	CRO_T032195	Transcript	RALF-peptide receptor (CrRLK1L)	-1.3	-1.3	1.5	1		#N/A
11.10.2.4.2	Phytohormone action.signalling peptides.CRP (cysteine-rich-peptide) category.RALF/RALFL-peptide activity.RALF-peptide receptor (CrRLK1L)	CRO_T032113	Transcript	RALF-peptide receptor (CrRLK1L)	0	0	-1.1	-1.4		#N/A
11.10.2.4.2	Phytohormone action.signalling peptides.CRP (cysteine-rich-peptide) category.RALF/RALFL-peptide activity.RALF-peptide receptor (CrRLK1L)	CRO_T018817	Transcript	RALF-peptide receptor (CrRLK1L)	0	0	0	0.8	y	#N/A
11.10.2.4.2	Phytohormone action.signalling peptides.CRP (cysteine-rich-peptide) category.RALF/RALFL-peptide activity.RALF-peptide receptor (CrRLK1L)	CRO_T016702	Transcript	RALF-peptide receptor (CrRLK1L)	1.2	0.8	0.3	0.4		CRO_T016702
11.10.2.4.2	Phytohormone action.signalling peptides.CRP (cysteine-rich-peptide) category.RALF/RALFL-peptide activity.RALF-peptide receptor (CrRLK1L)	CRO_T007982	Transcript	RALF-peptide receptor (CrRLK1L)	0	0	0.4	0.8		#N/A
11.10.2.4.2	Phytohormone action.signalling peptides.CRP (cysteine-rich-peptide) category.RALF/RALFL-peptide activity.RALF-peptide receptor (CrRLK1L)	CRO_T015939	Transcript	RALF-peptide receptor (CrRLK1L)	0	0	0.9	0.4		#N/A
11.10.2.4.2	Phytohormone action.signalling peptides.CRP (cysteine-rich-peptide) category.RALF/RALFL-peptide activity.RALF-peptide receptor (CrRLK1L)	CRO_T000079	Transcript	RALF-peptide receptor (CrRLK1L)	0	0	0.4	0		#N/A
11.10.2.4.2	Phytohormone action.signalling peptides.CRP (cysteine-rich-peptide) category.RALF/RALFL-peptide activity.RALF-peptide receptor (CrRLK1L)	CRO_T012613	Transcript	RALF-peptide receptor (CrRLK1L)	0	0	-0.7	-0.5		#N/A
11.10.2.4.2	Phytohormone action.signalling peptides.CRP (cysteine-rich-peptide) category.RALF/RALFL-peptide activity.RALF-peptide receptor (CrRLK1L)	CRO_T023331	Transcript	RALF-peptide receptor (CrRLK1L)	-2.7	-3.2	1.2	0.6		#N/A
11.10.2.4.2	Phytohormone action.signalling peptides.CRP (cysteine-rich-peptide) category.RALF/RALFL-peptide activity.RALF-peptide receptor (CrRLK1L)	CRO_T009901	Transcript	RALF-peptide receptor (CrRLK1L)	-3.7	-3.7	-0.9	-2.3		#N/A
11.10.2.4.2	Phytohormone action.signalling peptides.CRP (cysteine-rich-peptide) category.RALF/RALFL-peptide activity.RALF-peptide receptor (CrRLK1L)	CRO_T000866	Transcript	RALF-peptide receptor (CrRLK1L)	0	0	-0.7	-0.7		#N/A
11.10.2.4.3	Phytohormone action.signalling peptides.CRP (cysteine-rich-peptide) category.RALF/RALFL-peptide activity.receptor CrRLK1L chaperone (LLG)	CRO_T001305	Transcript	receptor CrRLK1L chaperone (LLG)	0	0	2.1	1.6		#N/A
11.10.2.4.3	Phytohormone action.signalling peptides.CRP (cysteine-rich-peptide) category.RALF/RALFL-peptide activity.receptor CrRLK1L chaperone (LLG)	CRO_T025048	Transcript	receptor CrRLK1L chaperone (LLG)	0.7	0	0.4	0.4		#N/A
11.10.2.5.1	Phytohormone action.signalling peptides.CRP (cysteine-rich-peptide) category.EC1-peptide activity.EC1-precursor polypeptide	CRO_T012938	Transcript	EC1 precursor polypeptide	0	0	-1.1	0		#N/A
12.1.1	Chromatin organisation.histones.linker histone (H1)	CRO_T021113	Transcript	linker histone (H1)	0	0	-1	-1.3		CRO_T021113
12.1.1	Chromatin organisation.histones.linker histone (H1)	CRO_T022501	Transcript	linker histone (H1)	0	0	0	0.4		#N/A
12.1.1	Chromatin organisation.histones.linker histone (H1)	CRO_T023641	Transcript	linker histone (H1)	0	0	2.5	2.2		#N/A
12.1.2	Chromatin organisation.histones.histone (H2A)	CRO_T024966	Transcript	histone (H2A)	-1	0	-0.4	-1.1		#N/A
12.1.2	Chromatin organisation.histones.histone (H2A)	CRO_T024969	Transcript	histone (H2A)	0.8	0	0.4	0.5		#N/A
12.1.2	Chromatin organisation.histones.histone (H2A)	CRO_T015170	Transcript	histone (H2A)	0	0	0	0.3		#N/A
12.1.2	Chromatin organisation.histones.histone (H2A)	CRO_T029016	Transcript	histone (H2A)	0	-1.6	0.7	0		#N/A
12.1.2	Chromatin organisation.histones.histone (H2A)	CRO_T029017	Transcript	histone (H2A)	1.2	1	0	0		#N/A
12.1.2	Chromatin organisation.histones.histone (H2A)	CRO_T001265	Transcript	histone (H2A)	-0.5	0	0	0		#N/A
12.1.2	Chromatin organisation.histones.histone (H2A)	CRO_T001267	Transcript	histone (H2A)	0	0	0.3	0		#N/A
12.1.2	Chromatin organisation.histones.histone (H2A)	CRO_T012624	Transcript	histone (H2A)	0	0	0.6	0	y	#N/A
12.1.2	Chromatin organisation.histones.histone (H2A)	CRO_T033612	Transcript	histone (H2A)	0	-1.8	0	0		CRO_T033612
12.1.3	Chromatin organisation.histones.histone (H2B)	CRO_T016991	Transcript	histone (H2B)	0	0	0.5	0.5		#N/A
12.1.3	Chromatin organisation.histones.histone (H2B)	CRO_T016992	Transcript	histone (H2B)	0	0	0.5	0		#N/A
12.1.3	Chromatin organisation.histones.histone (H2B)	CRO_T001261	Transcript	histone (H2B)	0	0	0.5	0.3		#N/A
12.1.3	Chromatin organisation.histones.histone (H2B)	CRO_T025625	Transcript	histone (H2B)	0	0	0.6	0.5		#N/A
12.1.4	Chromatin organisation.histones.histone (H3)	CRO_T022071	Transcript	histone (H3)	0	0	-0.7	-0.7		#N/A
12.1.4	Chromatin organisation.histones.histone (H3)	CRO_T008635	Transcript	histone (H3)	0	0	-0.3	0		#N/A
12.1.4	Chromatin organisation.histones.histone (H3)	CRO_T013877	Transcript	histone (H3)	0	0	0	-0.4		#N/A
12.1.4	Chromatin organisation.histones.histone (H3)	CRO_T013878	Transcript	histone (H3)	0	-1.3	1.1	0		#N/A
12.1.5	Chromatin organisation.histones.histone (H4)	CRO_T021556	Transcript	histone (H4)	0	0	0.5	0.4		#N/A
12.1.5	Chromatin organisation.histones.histone (H4)	CRO_T003536	Transcript	histone (H4)	0	0	0.8	0.7		#N/A
12.1.5	Chromatin organisation.histones.histone (H4)	CRO_T003538	Transcript	histone (H4)	0	-0.7	0.4	0		#N/A
12.2.1.1	Chromatin organisation.histone chaperone activities.CAF1 histone chaperone complex.component CAF1a/FAS1	CRO_T014245	Transcript	component CAF1a/FAS1 of CAF1 histone chaperone complex	0	0	-0.5	-0.5		#N/A
12.2.2.1	Chromatin organisation.histone chaperone activities.FACT histone chaperone complex.component SPT16	CRO_T001725	Transcript	component SPT16 of FACT histone chaperone complex	1	1.1	0	0.6		#N/A
12.2.3	Chromatin organisation.histone chaperone activities.histone chaperone (ASF1)	CRO_T022425	Transcript	histone chaperone (ASF1)	0	0	-0.6	-0.4		#N/A
12.2.5	Chromatin organisation.histone chaperone activities.histone chaperone (NASP)	CRO_T004675	Transcript	histone chaperone (NASP)	0	0	-0.4	0		#N/A
12.2.6	Chromatin organisation.histone chaperone activities.histone chaperone (NAP)	CRO_T024876	Transcript	histone chaperone (NAP)	0	0	0.3	0.4		#N/A
12.2.6	Chromatin organisation.histone chaperone activities.histone chaperone (NAP)	CRO_T031723	Transcript	histone chaperone (NAP)	0	0	-1.2	-0.7		#N/A
12.2.7	Chromatin organisation.histone chaperone activities.histone chaperone (SPT6)	CRO_T023401	Transcript	histone chaperone (SPT6)	0	0	-0.3	0		#N/A
12.3.1.1	Chromatin organisation.histone modifications.histone acetylation.histone acetyltransferase (HAC/HPCAT)	CRO_T003721	Transcript	histone acetyltransferase (HAC/HPCAT)	0	0	-0.4	0	y	#N/A
12.3.2.1.1	Chromatin organisation.histone modifications.histone deacetylation.HD1 histone deacetylase family.class-I histone deacetylase	CRO_T014456	Transcript	class-I histone deacetylase	0	0	-0.5	-0.6		CRO_T014456
12.3.2.1.1	Chromatin organisation.histone modifications.histone deacetylation.HD1 histone deacetylase family.class-I histone deacetylase	CRO_T000964	Transcript	class-I histone deacetylase	0	0	0	0.3		#N/A
12.3.2.1.4.2	Chromatin organisation.histone modifications.histone deacetylation.HD1 histone deacetylase family.HDA9-PWR deacetylation complex.component PWR	CRO_T015565	Transcript	component PWR of HDA9-PWR deacetylation complex	0	0	-0.4	-0.5		#N/A
12.3.2.4.3	Chromatin organisation.histone modifications.histone deacetylation.SNL-HDA19 histone deacetylase complex.associated component SAP18	CRO_T027423	Transcript	associated component SAP18 of histone deacetylase machineries	0	0	0.3	0		#N/A
12.3.2.4.4	Chromatin organisation.histone modifications.histone deacetylation.SNL-HDA19 histone deacetylase complex.associated component SAP30	CRO_T006131	Transcript	associated component SAP30 of histone deacetylase machineries	-1.5	-1.2	0	-0.8		#N/A
12.3.2.4.4	Chromatin organisation.histone modifications.histone deacetylation.SNL-HDA19 histone deacetylase complex.associated component SAP30	CRO_T005132	Transcript	associated component SAP30 of histone deacetylase machineries	-1.3	-1.1	-0.9	-1.5		#N/A
12.3.3.1.1.2	Chromatin organisation.histone modifications.histone lysine methylation.PRC2 histone methylation complex.VRN/FIS/EMF core subcomplexes.component FIE	CRO_T023408	Transcript	component FIE of VRN/FIS/EMF core complexes	0	0	0	0.4		#N/A
12.3.3.1.1.2	Chromatin organisation.histone modifications.histone lysine methylation.PRC2 histone methylation complex.VRN/FIS/EMF core subcomplexes.component FIE	CRO_T023409	Transcript	component FIE of VRN/FIS/EMF core complexes	0	0	0.4	0.5		#N/A
12.3.3.1.2.4	Chromatin organisation.histone modifications.histone lysine methylation.PRC2 histone methylation complex.associated protein factors.chromatin-silencing modulator (ALP1)	CRO_T013980	Transcript	chromatin-silencing modulator (ALP1)	0	0	0.4	0.8		#N/A
12.3.3.1.2.5	Chromatin organisation.histone modifications.histone lysine methylation.PRC2 histone methylation complex.associated protein factors.histone H3 methylation reader (PWO)	CRO_T025481	Transcript	histone H3 methylation reader (PWO)	0.6	0.7	0	0		#N/A
12.3.3.1.2.5	Chromatin organisation.histone modifications.histone lysine methylation.PRC2 histone methylation complex.associated protein factors.histone H3 methylation reader (PWO)	CRO_T021874	Transcript	histone H3 methylation reader (PWO)	0	0	-0.5	-0.5		#N/A
12.3.3.2.2	Chromatin organisation.histone modifications.histone lysine methylation.COMPASS histone trimethylation complex.component RBL	CRO_T020102	Transcript	component RBL of COMPASS histone trimethylation complex	0.7	0.8	0	0		#N/A
12.3.3.2.3	Chromatin organisation.histone modifications.histone lysine methylation.COMPASS histone trimethylation complex.component WDR5	CRO_T011469	Transcript	component WDR5 of COMPASS histone trimethylation complex	0	0	0	0.3	y	#N/A
12.3.3.5	Chromatin organisation.histone modifications.histone lysine methylation.class-III histone methyltransferase (Trithorax)	CRO_T003022	Transcript	class III/Trithorax histone methyltransferase component of histone lysine methylation/demethylation	0	0	-0.5	-0.3		CRO_T003022
12.3.3.5	Chromatin organisation.histone modifications.histone lysine methylation.class-III histone methyltransferase (Trithorax)	CRO_T016003	Transcript	class III/Trithorax histone methyltransferase component of histone lysine methylation/demethylation	0	0	2.7	0		#N/A
12.3.3.6	Chromatin organisation.histone modifications.histone lysine methylation.class IV histone methyltransferase	CRO_T001008	Transcript	class IV histone methyltransferase component of histone lysine methylation/demethylation	0	0	0	-0.6		#N/A
12.3.3.7	Chromatin organisation.histone modifications.histone lysine methylation.class-V histone methyltransferase (Suvar)	CRO_T023738	Transcript	class V/Su(var) histone methyltransferase component of histone lysine methylation/demethylation	-0.7	0	-0.8	0		#N/A
12.3.3.7	Chromatin organisation.histone modifications.histone lysine methylation.class-V histone methyltransferase (Suvar)	CRO_T008199	Transcript	class V/Su(var) histone methyltransferase component of histone lysine methylation/demethylation	0	0	-0.5	0		#N/A
12.3.3.7	Chromatin organisation.histone modifications.histone lysine methylation.class-V histone methyltransferase (Suvar)	CRO_T013588	Transcript	class V/Su(var) histone methyltransferase component of histone lysine methylation/demethylation	0.8	0.9	-0.5	0		#N/A
12.3.3.8.1	Chromatin organisation.histone modifications.histone lysine methylation.AOD group histone demethylase activities.lysine-specific demethylase (LDL/KDM1)	CRO_T012762	Transcript	lysine-specific demethylase (LDL/KDM1)	0	0	-0.5	-0.3		#N/A
12.3.3.8.1	Chromatin organisation.histone modifications.histone lysine methylation.AOD group histone demethylase activities.lysine-specific demethylase (LDL/KDM1)	CRO_T009418	Transcript	lysine-specific demethylase (LDL/KDM1)	0	0	0	0.4		#N/A
12.3.3.9.1	Chromatin organisation.histone modifications.histone lysine methylation.JmjC group histone demethylase activities.histone demethylase (KDM3)	CRO_T027829	Transcript	histone demethylase (KDM3)	0.8	0.8	0	0.2		#N/A
12.3.3.9.1	Chromatin organisation.histone modifications.histone lysine methylation.JmjC group histone demethylase activities.histone demethylase (KDM3)	CRO_T011465	Transcript	histone demethylase (KDM3)	0	0	2.2	1.4		#N/A
12.3.3.9.1	Chromatin organisation.histone modifications.histone lysine methylation.JmjC group histone demethylase activities.histone demethylase (KDM3)	CRO_T027687	Transcript	histone demethylase (KDM3)	0	0	-0.6	-0.6		#N/A
12.3.3.9.1	Chromatin organisation.histone modifications.histone lysine methylation.JmjC group histone demethylase activities.histone demethylase (KDM3)	CRO_T029693	Transcript	histone demethylase (KDM3)	0	0	0	-1		#N/A
12.3.3.9.1	Chromatin organisation.histone modifications.histone lysine methylation.JmjC group histone demethylase activities.histone demethylase (KDM3)	CRO_T004092	Transcript	histone demethylase (KDM3)	0	0	-0.5	-0.4		#N/A
12.3.3.9.1	Chromatin organisation.histone modifications.histone lysine methylation.JmjC group histone demethylase activities.histone demethylase (KDM3)	CRO_T022559	Transcript	histone demethylase (KDM3)	0	0	0	-0.5		#N/A
12.3.3.9.3	Chromatin organisation.histone modifications.histone lysine methylation.JmjC group histone demethylase activities.histone demethylase (JMJD6)	CRO_T025642	Transcript	histone demethylase (JMJD6)	0	0	0.7	0.8		#N/A
12.3.3.9.6	Chromatin organisation.histone modifications.histone lysine methylation.JmjC group histone demethylase activities.histone demethylase (PKDM9)	CRO_T020284	Transcript	histone demethylase (PKDM9)	0	0	-0.6	-0.6		#N/A
12.3.3.9.7	Chromatin organisation.histone modifications.histone lysine methylation.JmjC group histone demethylase activities.histone demethylase (PKDM11)	CRO_T020907	Transcript	histone demethylase (PKDM11)	0	0	0.7	1.1		#N/A
12.3.3.10	Chromatin organisation.histone modifications.histone lysine methylation.histone H3K4/H3K36 methylation reader (MRG)	CRO_T030648	Transcript	histone H3K4/H3K36 methylation reader (MRG)	0	0	0	0.4		#N/A
12.3.3.11	Chromatin organisation.histone modifications.histone lysine methylation.histone H3K9 methylation reader (AGDP1)	CRO_T001829	Transcript	histone H3K9 methylation reader (AGDP1)	0	0	0	0.4		#N/A
12.3.4.3.1	Chromatin organisation.histone modifications.histone arginine methylation.TDRD3-TOP3B methyl-arginine reader complex.reader component TDRD3	CRO_T003074	Transcript	reader component TDRD3 of TDRD3-TOP3B methyl-arginine reader complex	0.9	0.9	0.5	0.9		#N/A
12.3.4.3.2	Chromatin organisation.histone modifications.histone arginine methylation.TDRD3-TOP3B methyl-arginine reader complex.topoisomerase component TOP3b	CRO_T014598	Transcript	topoisomerase component TOP3b of TDRD3-TOP3B methyl-arginine reader complex	0	0	-0.4	-0.4		#N/A
12.3.5.1.1.1	Chromatin organisation.histone modifications.histone ubiquitination.PRC1 histone mono-ubiquitination complex.modification writer protein components.modification writer component BMI1	CRO_T025397	Transcript	modification writer component BMI1 of modification writer protein components	1	0.9	0	0		#N/A
12.3.5.1.1.2	Chromatin organisation.histone modifications.histone ubiquitination.PRC1 histone mono-ubiquitination complex.modification writer protein components.modification writer component RING1	CRO_T005015	Transcript	modification writer component RING1 of modification writer protein components	0	0	-0.5	-0.5		#N/A
12.3.5.1.2	Chromatin organisation.histone modifications.histone ubiquitination.PRC1 histone mono-ubiquitination complex.modification reader component Pc/LHP1	CRO_T022200	Transcript	modification reader component Pc of PRC1 histone mono-ubiquitination complex	0	0	0	1.7		#N/A
12.3.5.1.3	Chromatin organisation.histone modifications.histone ubiquitination.PRC1 histone mono-ubiquitination complex.LHP1-regulatory component ELP1	CRO_T005480	Transcript	LHP1-regulatory component ELP1 of PRC1 histone mono-ubiquitination complex	0	0	1.7	0		#N/A
12.3.5.2.1	Chromatin organisation.histone modifications.histone ubiquitination.BAH-EMF1 Polycomb gene silencing complex.component BAH	CRO_T013131	Transcript	component BAH of BAH-EMF1 Polycomb silencing complex	0	0	0	-0.3		#N/A
12.3.5.2.1	Chromatin organisation.histone modifications.histone ubiquitination.BAH-EMF1 Polycomb gene silencing complex.component BAH	CRO_T010103	Transcript	component BAH of BAH-EMF1 Polycomb silencing complex	0	0	0.5	0.6		#N/A
12.3.5.2.2	Chromatin organisation.histone modifications.histone ubiquitination.BAH-EMF1 Polycomb gene silencing complex.component EMF1	CRO_T022078	Transcript	component EMF1 of BAH-EMF1 Polycomb silencing complex	0	0	-0.6	-0.6		#N/A
12.4.1.1.5	Chromatin organisation.chromatin remodeling complexes.ATPase modules.Snf2-like group.chromatin remodeling factor (Chd3/Mi-2)	CRO_T023580	Transcript	chromatin remodeling factor (Chd3/Mi-2)	0	0	-0.6	-0.5		#N/A
12.4.1.3.3	Chromatin organisation.chromatin remodeling complexes.ATPase modules.Rad54-like group.chromatin remodeling factor (DRD1)	CRO_T020300	Transcript	chromatin remodeling factor (DRD1)	0	0	3.3	3.5		#N/A
12.4.1.4.3	Chromatin organisation.chromatin remodeling complexes.ATPase modules.SSO1653-like group.chromatin remodeling factor (ERCC6)	CRO_T001611	Transcript	chromatin remodeling factor (ERCC6)	0	0.7	-0.8	-0.8		#N/A
12.4.1.4.3	Chromatin organisation.chromatin remodeling complexes.ATPase modules.SSO1653-like group.chromatin remodeling factor (ERCC6)	CRO_T027409	Transcript	chromatin remodeling factor (ERCC6)	0	0	0.3	0.5		#N/A
12.4.1.5.1	Chromatin organisation.chromatin remodeling complexes.ATPase modules.Rad5/16-like group.chromatin remodeling factor (Rad5)	CRO_T023030	Transcript	chromatin remodeling factor (Rad5)	0	-1.2	0	0		#N/A
12.4.2.1	Chromatin organisation.chromatin remodeling complexes.additional core components.component BAF255/170	CRO_T019037	Transcript	component BAF255/170 of chromatin remodeling complex	0	0	0	1.6		#N/A
12.4.2.1	Chromatin organisation.chromatin remodeling complexes.additional core components.component BAF255/170	CRO_T009101	Transcript	component BAF255/170 of chromatin remodeling complex	0	0	0	-0.3		#N/A
12.4.2.2	Chromatin organisation.chromatin remodeling complexes.additional core components.component BAF60	CRO_T004702	Transcript	component BAF60 of chromatin remodeling complex	0	0	-0.3	0		#N/A
12.4.2.2	Chromatin organisation.chromatin remodeling complexes.additional core components.component BAF60	CRO_T015649	Transcript	component BAF60 of chromatin remodeling complex	0	0	-0.3	0		#N/A
12.4.3.2	Chromatin organisation.chromatin remodeling complexes.INO80 chromatin remodeling complex.component ARP5	CRO_T003841	Transcript	component ARP5 of INO80 chromatin remodeling complex	0	0	0	0.8		#N/A
12.4.3.2	Chromatin organisation.chromatin remodeling complexes.INO80 chromatin remodeling complex.component ARP5	CRO_T017689	Transcript	component ARP5 of INO80 chromatin remodeling complex	0	0	0.4	0.6		#N/A
12.4.3.4	Chromatin organisation.chromatin remodeling complexes.INO80 chromatin remodeling complex.component IES6	CRO_T005488	Transcript	component IES6 of INO80 chromatin remodeling complex	0	0	0.3	0.4		#N/A
12.4.3.5	Chromatin organisation.chromatin remodeling complexes.INO80 chromatin remodeling complex.component IES2	CRO_T002778	Transcript	component IES2 of INO80 chromatin remodeling complex	0	0	0.6	0.3		#N/A
12.4.3.5	Chromatin organisation.chromatin remodeling complexes.INO80 chromatin remodeling complex.component IES2	CRO_T033558	Transcript	component IES2 of INO80 chromatin remodeling complex	0	0	-0.3	-0.4		#N/A
12.4.4.1	Chromatin organisation.chromatin remodeling complexes.SWR1 histone variant exchanging complex.ATPase component PIE1	CRO_T001085	Transcript	ATPase component PIE1 of SWR1 chromatin remodeling complex	0	0.6	-0.3	0		CRO_T001085
12.4.4.2	Chromatin organisation.chromatin remodeling complexes.SWR1 histone variant exchanging complex.component SWC2	CRO_T000382	Transcript	component SWC2 of SWR1 chromatin remodeling complex	0	0	0	-0.4		#N/A
12.4.4.3	Chromatin organisation.chromatin remodeling complexes.SWR1 histone variant exchanging complex.component SWC6	CRO_T017572	Transcript	component SWC6 of SWR1 chromatin remodeling complex	0	0	0	0.5		#N/A
12.4.5.2	Chromatin organisation.chromatin remodeling complexes.NuA4 histone acetyltransferase complex.platform component EAF1	CRO_T015781	Transcript	component EAF1 of NuA4 histone acetyltransferase complex	0	0.6	-0.3	0		#N/A
12.4.6.2	Chromatin organisation.chromatin remodeling complexes.SWR1/NuA4-shared subcomplex.component YAF9	CRO_T005594	Transcript	component YAF9 of SWR1/NuA4-shared subcomplex	0	0	-0.3	0		#N/A
12.4.6.2	Chromatin organisation.chromatin remodeling complexes.SWR1/NuA4-shared subcomplex.component YAF9	CRO_T002225	Transcript	component YAF9 of SWR1/NuA4-shared subcomplex	0	0	0	0.7		#N/A
12.4.6.2	Chromatin organisation.chromatin remodeling complexes.SWR1/NuA4-shared subcomplex.component YAF9	CRO_T023132	Transcript	component YAF9 of SWR1/NuA4-shared subcomplex	0	0	1.1	0.6		#N/A
12.4.6.3	Chromatin organisation.chromatin remodeling complexes.SWR1/NuA4-shared subcomplex.recruitment factor component SWC4	CRO_T016060	Transcript	SWC4 recruitment factor of SWR1 chromatin remodeling complex	0	0	-0.5	-0.5		#N/A
12.5.1.2	Chromatin organisation.DNA methylation.RNA-directed DNA methylation (RdDM) pathway.auxiliary factor (MORC)	CRO_T010941	Transcript	MORC-type auxiliary factor of DNA methylation pathway	0	0	0	1.8		#N/A
12.5.1.3	Chromatin organisation.DNA methylation.RNA-directed DNA methylation (RdDM) pathway.stabilization factor (SGS3)	CRO_T006267	Transcript	SGS3 stabilization factor of DNA methylation pathway	0	0	-0.3	0		#N/A
12.5.1.4	Chromatin organisation.DNA methylation.RNA-directed DNA methylation (RdDM) pathway.regulatory protein (IDN/IDP)	CRO_T014814	Transcript	IDN/IDP regulatory protein of DNA methylation pathway	1.8	2.1	-1.3	0		#N/A
12.5.1.4	Chromatin organisation.DNA methylation.RNA-directed DNA methylation (RdDM) pathway.regulatory protein (IDN/IDP)	CRO_T009892	Transcript	IDN/IDP regulatory protein of DNA methylation pathway	0	0	-2.5	0		#N/A
12.5.1.4	Chromatin organisation.DNA methylation.RNA-directed DNA methylation (RdDM) pathway.regulatory protein (IDN/IDP)	CRO_T010711	Transcript	IDN/IDP regulatory protein of DNA methylation pathway	0	0	0.3	0.4		#N/A
12.5.1.4	Chromatin organisation.DNA methylation.RNA-directed DNA methylation (RdDM) pathway.regulatory protein (IDN/IDP)	CRO_T016888	Transcript	IDN/IDP regulatory protein of DNA methylation pathway	0	0	0.9	0.9		#N/A
12.5.1.4	Chromatin organisation.DNA methylation.RNA-directed DNA methylation (RdDM) pathway.regulatory protein (IDN/IDP)	CRO_T021428	Transcript	IDN/IDP regulatory protein of DNA methylation pathway	0	0	0.4	0.5		#N/A
12.5.1.7	Chromatin organisation.DNA methylation.RNA-directed DNA methylation (RdDM) pathway.RNA polymerase-IV-positioning factor (SHH)	CRO_T004640	Transcript	RNA polymerase-IV-positioning factor (SHH)	0	0	0.6	0.8		#N/A
12.5.1.10	Chromatin organisation.DNA methylation.RNA-directed DNA methylation (RdDM) pathway.RDR2-polymerase accessory protein (CLSY1/2)	CRO_T014133	Transcript	RDR2-polymerase accessory protein (CLSY1/2)	0	0	-0.5	-0.5		#N/A
12.5.1.14.1	Chromatin organisation.DNA methylation.RNA-directed DNA methylation (RdDM) pathway.DNA methylation accessory complex (DDR).component DRD1	CRO_T020300	Transcript	component DRD1 of DNA methylation accessory complex (DDR)	0	0	3.3	3.5		#N/A
12.5.1.15.1	Chromatin organisation.DNA methylation.RNA-directed DNA methylation (RdDM) pathway.non-canonical RdDM pathway.protein factor (NERD)	CRO_T013509	Transcript	protein factor (NERD) of non-canonical RdDM pathway	0	0	-0.3	-0.3	y	#N/A
12.5.1.15.1	Chromatin organisation.DNA methylation.RNA-directed DNA methylation (RdDM) pathway.non-canonical RdDM pathway.protein factor (NERD)	CRO_T010451	Transcript	protein factor (NERD) of non-canonical RdDM pathway	0.7	0.8	0.2	0.7		CRO_T010451
12.5.1.16.1	Chromatin organisation.DNA methylation.RNA-directed DNA methylation (RdDM) pathway.downstream SUVH-DNAJ methylation reader complex.methylated DNA binding component SUVH1/3	CRO_T013588	Transcript	methylated DNA binding component SUVH1/3 of SUVH-DNAJ methylation reader complex	0.8	0.9	-0.5	0		#N/A
12.5.1.16.2	Chromatin organisation.DNA methylation.RNA-directed DNA methylation (RdDM) pathway.downstream SUVH-DNAJ methylation reader complex.chaperone component DNAJ1/2	CRO_T009235	Transcript	chaperone component DNAJ1/2 of SUVH-DNAJ methylation reader complex	0	0	-0.4	-0.3		#N/A
12.5.2.4.2	Chromatin organisation.DNA methylation.RNA-independent DNA methylation.ASI1-AIPP1-EDM2 chromatin silencing regulator complex.component AIPP1/EDM3	CRO_T014408	Transcript	chromatin-associated epigenetic factor	1.8	1.3	0	0.4		#N/A
12.5.3.2.1	Chromatin organisation.DNA methylation.ROS1-mediated DNA demethylation.ROS1-recruitment complex.methylation reader component MBD7	CRO_T018062	Transcript	component MBD7 of ROS1-recruitment complex	0	0	2.5	2.6		#N/A
12.5.4.1	Chromatin organisation.DNA methylation.cytosine methylation reader activities.methylation reader (MBD1-4|12)	CRO_T006116	Transcript	methylation reader (MBD1-4|12)	0.9	0	0	0.9	y	#N/A
12.5.4.3	Chromatin organisation.DNA methylation.cytosine methylation reader activities.methylation reader (MBD10-11)	CRO_T010798	Transcript	methylation reader (MBD10-11)	0	0	-0.3	0		CRO_T010798
13.1.1.1.4	Cell cycle organisation.cell cycle control.cyclin-dependent regulation.cyclin activities.cyclin (CYCD)	CRO_T029425	Transcript	cyclin (CYCD)	0	0	-0.9	-0.9		#N/A
13.1.1.1.4	Cell cycle organisation.cell cycle control.cyclin-dependent regulation.cyclin activities.cyclin (CYCD)	CRO_T015337	Transcript	cyclin (CYCD)	0	-1.6	0	0	y	#N/A
13.1.1.1.4	Cell cycle organisation.cell cycle control.cyclin-dependent regulation.cyclin activities.cyclin (CYCD)	CRO_T026902	Transcript	cyclin (CYCD)	0	-1.3	1.9	0.9		CRO_T026902
13.1.1.1.7	Cell cycle organisation.cell cycle control.cyclin-dependent regulation.cyclin activities.cyclin (CYCP)	CRO_T014405	Transcript	cyclin (CYCP)	-0.7	-0.7	-1	-2.2		#N/A
13.1.1.1.7	Cell cycle organisation.cell cycle control.cyclin-dependent regulation.cyclin activities.cyclin (CYCP)	CRO_T007184	Transcript	cyclin (CYCP)	0	-3.4	-1.8	-3.1		#N/A
13.1.1.1.7	Cell cycle organisation.cell cycle control.cyclin-dependent regulation.cyclin activities.cyclin (CYCP)	CRO_T032513	Transcript	cyclin (CYCP)	-2	-2.9	1.7	2.5		#N/A
13.1.1.1.7	Cell cycle organisation.cell cycle control.cyclin-dependent regulation.cyclin activities.cyclin (CYCP)	CRO_T025520	Transcript	cyclin (CYCP)	0	0	-0.9	-1		#N/A
13.1.1.1.7	Cell cycle organisation.cell cycle control.cyclin-dependent regulation.cyclin activities.cyclin (CYCP)	CRO_T025522	Transcript	cyclin (CYCP)	0	0	0	-0.4		#N/A
13.1.1.1.7	Cell cycle organisation.cell cycle control.cyclin-dependent regulation.cyclin activities.cyclin (CYCP)	CRO_T001982	Transcript	cyclin (CYCP)	2.5	2.6	0	0		#N/A
13.1.1.1.10	Cell cycle organisation.cell cycle control.cyclin-dependent regulation.cyclin activities.cyclin (CYL1)	CRO_T004072	Transcript	cyclin (CYL1)	-1.1	-0.8	0.3	0		#N/A
13.1.1.2.8	Cell cycle organisation.cell cycle control.cyclin-dependent regulation.cyclin-dependent protein kinase complex.scaffolding component CKS	CRO_T003373	Transcript	scaffolding component CKS of cyclin-dependent kinase complex	0	0	-0.2	-0.4		#N/A
13.1.1.3.1	Cell cycle organisation.cell cycle control.cyclin-dependent regulation.cyclin-dependent protein kinase inhibitor activities.inhibitor (KRP/ICK)	CRO_T019799	Transcript	KRP/ICK-type cyclin-dependent kinase inhibitor	0	0.7	0	0.6		#N/A
13.1.1.3.1	Cell cycle organisation.cell cycle control.cyclin-dependent regulation.cyclin-dependent protein kinase inhibitor activities.inhibitor (KRP/ICK)	CRO_T009404	Transcript	KRP/ICK-type cyclin-dependent kinase inhibitor	0	0	0.3	0		#N/A
13.1.1.3.2	Cell cycle organisation.cell cycle control.cyclin-dependent regulation.cyclin-dependent protein kinase inhibitor activities.inhibitor (SIM)	CRO_T022676	Transcript	SIM-type cyclin-dependent kinase inhibitor	1.1	0	0.5	0		#N/A
13.1.1.3.2	Cell cycle organisation.cell cycle control.cyclin-dependent regulation.cyclin-dependent protein kinase inhibitor activities.inhibitor (SIM)	CRO_T004397	Transcript	SIM-type cyclin-dependent kinase inhibitor	0	0	0	2.4		#N/A
13.1.1.3.2	Cell cycle organisation.cell cycle control.cyclin-dependent regulation.cyclin-dependent protein kinase inhibitor activities.inhibitor (SIM)	CRO_T004149	Transcript	SIM-type cyclin-dependent kinase inhibitor	0	0	1	0		#N/A
13.1.1.3.2	Cell cycle organisation.cell cycle control.cyclin-dependent regulation.cyclin-dependent protein kinase inhibitor activities.inhibitor (SIM)	CRO_T006404	Transcript	SIM-type cyclin-dependent kinase inhibitor	0	0	0	-1.2		#N/A
13.1.1.3.2	Cell cycle organisation.cell cycle control.cyclin-dependent regulation.cyclin-dependent protein kinase inhibitor activities.inhibitor (SIM)	CRO_T013371	Transcript	SIM-type cyclin-dependent kinase inhibitor	1.5	0	0	1		#N/A
13.1.2.1	Cell cycle organisation.cell cycle control.regulation.key regulator (RBR)	CRO_T014489	Transcript	cell cycle interphase key regulator	0	0	-0.3	-0.5		#N/A
13.1.2.3	Cell cycle organisation.cell cycle control.regulation.transcription factor (DP)	CRO_T008569	Transcript	DP cell cycle interphase transcription factor	-0.7	0	-0.5	-1		#N/A
13.1.2.4	Cell cycle organisation.cell cycle control.regulation.transcription factor (DEL)	CRO_T008790	Transcript	DEL cell cycle interphase transcription factor	0	0	0	-0.8		#N/A
13.1.2.5	Cell cycle organisation.cell cycle control.regulation.regulator kinase (WEE1)	CRO_T021970	Transcript	WEE1 cell cycle interphase regulator kinase	0	0	1.9	0		#N/A
13.2.1.1.2	Cell cycle organisation.DNA replication.preinitiation.origin recognition complex.component ORC2	CRO_T019767	Transcript	component ORC2 of origin recognition complex	0	0	0	-0.6		#N/A
13.2.1.1.6	Cell cycle organisation.DNA replication.preinitiation.origin recognition complex.component ORC6	CRO_T019190	Transcript	component ORC6 of origin recognition complex	0	0	-1.4	-1.7		#N/A
13.2.1.2.8	Cell cycle organisation.DNA replication.preinitiation.MCM replicative DNA helicase complex.associated component BICE1	CRO_T011701	Transcript	associated modulator of MCM replicative DNA helicase complex	0	0.6	0	0		#N/A
13.2.2.4	Cell cycle organisation.DNA replication.initiation.replicated DNA checkpoint protein (TopBP1)	CRO_T026500	Transcript	cell cycle replicated DNA checkpoint protein (TopBP1)	0	0	1.6	0		#N/A
13.2.2.5.2	Cell cycle organisation.DNA replication.initiation.GINS DNA replication fork maintenance complex.component PSF2	CRO_T013139	Transcript	component PSF2 of GINS DNA replication fork maintenance complex	0	0	-1	-1.4	y	#N/A
13.2.2.5.3	Cell cycle organisation.DNA replication.initiation.GINS DNA replication fork maintenance complex.component PSF3	CRO_T025666	Transcript	component PSF3 of GINS DNA replication fork maintenance complex	0	0	-0.4	-0.3		CRO_T025666
13.2.2.5.4	Cell cycle organisation.DNA replication.initiation.GINS DNA replication fork maintenance complex.component SLD5	CRO_T004320	Transcript	component SLD5 of GINS DNA replication fork maintenance complex	0	0	0.3	0		#N/A
13.2.3.1.2	Cell cycle organisation.DNA replication.elongation.DNA polymerase alpha complex.replication fork tethering component POLA2	CRO_T025179	Transcript	replication fork tethering component POLA2 of DNA polymerase alpha complex	2.2	2.1	2.7	2.9		#N/A
13.2.3.2.3	Cell cycle organisation.DNA replication.elongation.DNA polymerase delta complex.component POLD3	CRO_T009614	Transcript	component POLD3 of DNA polymerase delta complex	0	0.9	0	0		#N/A
13.2.3.2.4	Cell cycle organisation.DNA replication.elongation.DNA polymerase delta complex.component POLD4	CRO_T014258	Transcript	component POLD4 of DNA polymerase delta complex	0	0	0.5	0.5		#N/A
13.2.3.5.1	Cell cycle organisation.DNA replication.elongation.single-stranded-DNA binding RPA complex.component RPA1	CRO_T016204	Transcript	component RPA1 of single-stranded-DNA binding RPA complex	0	0	-0.7	-0.5		#N/A
13.2.3.5.1	Cell cycle organisation.DNA replication.elongation.single-stranded-DNA binding RPA complex.component RPA1	CRO_T000899	Transcript	component RPA1 of single-stranded-DNA binding RPA complex	0	0	0.4	0.7		#N/A
13.2.4.1.2	Cell cycle organisation.DNA replication.maturation.ribonuclease H2 complex.subunit B	CRO_T031802	Transcript	subunit B of ribonuclease H2 complex	0	0	0.6	0.5		#N/A
13.2.4.1.3	Cell cycle organisation.DNA replication.maturation.ribonuclease H2 complex.subunit C	CRO_T027914	Transcript	subunit C of ribonuclease H2 complex	-0.6	0	0	-0.4		#N/A
13.2.5.1.2	Cell cycle organisation.DNA replication.telomere replication.telomerase ribonucleoprotein complex.associated component POT	CRO_T014948	Transcript	associated component POT of telomerase ribonucleoprotein complex	0	0	0	-0.6		#N/A
13.2.5.1.2	Cell cycle organisation.DNA replication.telomere replication.telomerase ribonucleoprotein complex.associated component POT	CRO_T028499	Transcript	associated component POT of telomerase ribonucleoprotein complex	0	0	0	-0.7		#N/A
13.2.5.1.3	Cell cycle organisation.DNA replication.telomere replication.telomerase ribonucleoprotein complex.associated TERT:POT-interacting component ARM	CRO_T027642	Transcript	TERT:POT-interacting component ARM of telomerase ribonucleoprotein complex	0	-1	-0.9	-1		#N/A
13.2.5.1.3	Cell cycle organisation.DNA replication.telomere replication.telomerase ribonucleoprotein complex.associated TERT:POT-interacting component ARM	CRO_T027648	Transcript	TERT:POT-interacting component ARM of telomerase ribonucleoprotein complex	0	0	0	0.3		#N/A
13.2.5.2.1	Cell cycle organisation.DNA replication.telomere replication.telomere integrity maintenance complex.component STN1	CRO_T020741	Transcript	component STN1 of telomere integrity maintenance complex	0	0	0.4	0		#N/A
13.2.5.2.3	Cell cycle organisation.DNA replication.telomere replication.telomere integrity maintenance complex.component CTC1	CRO_T018792	Transcript	component CTC1 of telomere integrity maintenance complex	0	0	-0.7	-0.7		#N/A
13.3.1.1.2	Cell cycle organisation.mitosis and meiosis.chromatin condensation.condensin I/II complex.component CAP-E2/SMC2	CRO_T021806	Transcript	component CAP-E2/SMC2 of condensin I/II complex	0	0	0.8	0		#N/A
13.3.1.2.1	Cell cycle organisation.mitosis and meiosis.chromatin condensation.condensin I complex.component CAP-D2A	CRO_T004331	Transcript	component CAP-D2A of condensin I complex	1.8	0	0	0		#N/A
13.3.1.2.2	Cell cycle organisation.mitosis and meiosis.chromatin condensation.condensin I complex.component CAP-G	CRO_T003159	Transcript	component CAP-G of condensin I complex	0	0	0.7	0		#N/A
13.3.1.2.3	Cell cycle organisation.mitosis and meiosis.chromatin condensation.condensin I complex.component CAP-H	CRO_T009341	Transcript	component CAP-H of condensin I complex	0	0	-1.2	-1.1		#N/A
13.3.1.2.3	Cell cycle organisation.mitosis and meiosis.chromatin condensation.condensin I complex.component CAP-H	CRO_T018132	Transcript	component CAP-H of condensin I complex	0	0	-0.7	0		#N/A
13.3.1.3.2	Cell cycle organisation.mitosis and meiosis.chromatin condensation.condensin II complex.component CAP-G2	CRO_T015349	Transcript	component CAP-G2 of condensin II complex	0	-1.2	1.2	0.8	y	#N/A
13.3.3.1.1	Cell cycle organisation.mitosis and meiosis.chromosome segregation.centromere assembly and maintenance.centromere maintenance factor (GIP)	CRO_T008732	Transcript	centromere maintenance factor (GIP)	0	0	0.6	0.6		CRO_T008732
13.3.3.1.3	Cell cycle organisation.mitosis and meiosis.chromosome segregation.centromere assembly and maintenance.CENH3-recruitment factor (KNL2/Mis18)	CRO_T013750	Transcript	CENH3-recruitment factor (KNL2/Mis18)	0	0	0	-0.3		#N/A
13.3.3.2.2.1	Cell cycle organisation.mitosis and meiosis.chromosome segregation.kinetochore proteins.NDC80 outer kinetochore complex.component NDC80	CRO_T007261	Transcript	component NDC80 of NDC80 outer kinetochore complex	1	0.6	0	0.3		#N/A
13.3.3.2.2.2	Cell cycle organisation.mitosis and meiosis.chromosome segregation.kinetochore proteins.NDC80 outer kinetochore complex.component NUF2	CRO_T019328	Transcript	component NUF2 of NDC80 outer kinetochore complex	0	0	-0.3	0		#N/A
13.3.3.2.2.4	Cell cycle organisation.mitosis and meiosis.chromosome segregation.kinetochore proteins.NDC80 outer kinetochore complex.component MUN/SPC24	CRO_T009996	Transcript	component MUN/SPC24 of NDC80 outer kinetochore complex	0	0	0.9	0.7		#N/A
13.3.4.1.1.3.1	Cell cycle organisation.mitosis and meiosis.metaphase to anaphase transition.Anaphase-Promoting Complex/Cyclosome (APC/C)-dependent ubiquitination.APC/C E3 ubiquitin ligase complex.catalytic core subcomplex.component APC2	CRO_T016004	Transcript	component APC2 of (APC/C)-dependent ubiquitination catalytic core subcomplex	0	0	-0.5	0		#N/A
13.3.4.1.1.3.2	Cell cycle organisation.mitosis and meiosis.metaphase to anaphase transition.Anaphase-Promoting Complex/Cyclosome (APC/C)-dependent ubiquitination.APC/C E3 ubiquitin ligase complex.catalytic core subcomplex.component APC10	CRO_T004281	Transcript	component APC10 of (APC/C)-dependent ubiquitination catalytic core subcomplex	0	0	0	0.4		#N/A
13.3.4.1.1.3.2	Cell cycle organisation.mitosis and meiosis.metaphase to anaphase transition.Anaphase-Promoting Complex/Cyclosome (APC/C)-dependent ubiquitination.APC/C E3 ubiquitin ligase complex.catalytic core subcomplex.component APC10	CRO_T009107	Transcript	component APC10 of (APC/C)-dependent ubiquitination catalytic core subcomplex	0	0	0	-1.9		#N/A
13.3.4.1.4	Cell cycle organisation.mitosis and meiosis.metaphase to anaphase transition.Anaphase-Promoting Complex/Cyclosome (APC/C)-dependent ubiquitination.activator protein (CDC20)	CRO_T023842	Transcript	CDC20-type (APC/C)-dependent ubiquitination activator protein	0	0	-0.5	-0.4		#N/A
13.3.4.1.5	Cell cycle organisation.mitosis and meiosis.metaphase to anaphase transition.Anaphase-Promoting Complex/Cyclosome (APC/C)-dependent ubiquitination.regulating protein (OSD1)	CRO_T024573	Transcript	OSD1 (APC/C)-dependent ubiquitination regulating protein	0	0	1.8	2		#N/A
13.3.5.1.5	Cell cycle organisation.mitosis and meiosis.sister chromatid separation.cohesin regulator complex.component SCC3	CRO_T004665	Transcript	component SCC3 of cohesin regulator complex	0	0	-0.4	0		#N/A
13.3.5.2.1	Cell cycle organisation.mitosis and meiosis.sister chromatid separation.cohesin loading.adherin (SCC2)	CRO_T014038	Transcript	adherin (SCC2)	0	0	-0.5	-0.4		#N/A
13.3.5.3.1	Cell cycle organisation.mitosis and meiosis.sister chromatid separation.cohesin establishment.cohesin cofactor (WAPL)	CRO_T003812	Transcript	cohesin cofactor (WAPL)	0	0	-0.5	-0.3		#N/A
13.3.5.4.2	Cell cycle organisation.mitosis and meiosis.sister chromatid separation.cohesin dissociation.centromeric cohesion protection factor (SGO)	CRO_T026584	Transcript	centromeric cohesion protection factor (SGO)	0	0	0.8	0		#N/A
13.3.5.6.1	Cell cycle organisation.mitosis and meiosis.sister chromatid separation.meiosis II spindle orientation.regulatory protein (JASON)	CRO_T010834	Transcript	JASON sister chromatid separation regulator protein	-0.8	-1.1	-0.9	-1.3		#N/A
13.3.6.1.2	Cell cycle organisation.mitosis and meiosis.meiotic recombination.meiotic initiation.regulatory protein (DYAD/SWI1)	CRO_T032397	Transcript	DYAD/SWI1 meiotic recombination regulating protein	0	0	0	0.3		#N/A
13.3.6.1.5	Cell cycle organisation.mitosis and meiosis.meiotic recombination.meiotic initiation.chromosome axis protein (ASY3)	CRO_T027180	Transcript	ASY3 meiotic recombination chromosome axis protein	-0.8	0	0	0		#N/A
13.3.6.2.1.2	Cell cycle organisation.mitosis and meiosis.meiotic recombination.meiotic double strand break initiation.meiotic topoisomerase-VI complex.component b/MTOP6b	CRO_T004223	Transcript	component b (MTOP6b) of meiotic topoisomerase-VI complex	3.6	4.3	0	0		#N/A
13.3.6.3.1.3	Cell cycle organisation.mitosis and meiosis.meiotic recombination.meiotic double strand break processing.MRE11-RAD50-NBS1 (MRN) complex.component NBS1	CRO_T022174	Transcript	component NBS1 of MRE11-RAD50-NBS1 (MRN) complex	0	0	0	0.4		#N/A
13.3.6.3.3	Cell cycle organisation.mitosis and meiosis.meiotic recombination.meiotic double strand break processing.ssDNA endonuclease (COM1/SAE2)	CRO_T009934	Transcript	ssDNA endonuclease (COM1/SAE2)	0	0	0	-1.2		#N/A
13.3.6.4.4.1	Cell cycle organisation.mitosis and meiosis.meiotic recombination.DNA strand exchange.RPA presynaptic filament assembly factor complex.component RPA1	CRO_T016204	Transcript	component RPA1 of RPA presynaptic filament assembly factor complex	0	0	-0.7	-0.5		#N/A
13.3.6.4.4.1	Cell cycle organisation.mitosis and meiosis.meiotic recombination.DNA strand exchange.RPA presynaptic filament assembly factor complex.component RPA1	CRO_T000899	Transcript	component RPA1 of RPA presynaptic filament assembly factor complex	0	0	0.4	0.7		#N/A
13.3.6.4.5.2	Cell cycle organisation.mitosis and meiosis.meiotic recombination.DNA strand exchange.HOP2-MND1 presynaptic filament stabilization complex.component HOP2	CRO_T014773	Transcript	component HOP2 of HOP2-MND1 presynaptic filament stabilization complex	0	0	2.1	1.5		#N/A
13.3.6.5.1.3	Cell cycle organisation.mitosis and meiosis.meiotic recombination.meiotic crossover.class I interference-sensitive crossover pathway.transverse filament protein of synaptonemal complex (ZYP1/ZIP1)	CRO_T025660	Transcript	transverse filament protein of synaptonemal complex (ZYP1/ZIP1)	1.2	0	-0.8	0		#N/A
13.3.6.5.1.4.1	Cell cycle organisation.mitosis and meiosis.meiotic recombination.meiotic crossover.class I interference-sensitive crossover pathway.SHOC1-PTD heterodimer.component PTD	CRO_T028966	Transcript	component PTD of SHOC1-PTD heterodimer	0	0	-0.5	-0.7		#N/A
13.3.6.5.1.4.2	Cell cycle organisation.mitosis and meiosis.meiotic recombination.meiotic crossover.class I interference-sensitive crossover pathway.SHOC1-PTD heterodimer.endonuclease component SHOC1/ZIP2	CRO_T024590	Transcript	endonuclease component (SHOC1/ZIP2) of SHOC1-PTD heterodimer	0	0	1.4	1.1		#N/A
13.3.6.5.1.8	Cell cycle organisation.mitosis and meiosis.meiotic recombination.meiotic crossover.class I interference-sensitive crossover pathway.accessory protein (HEI10/ZIP3)	CRO_T033696	Transcript	meiotic crossover accessory protein (HEI10/ZIP3)	0	0	-1.1	-1.2		#N/A
13.3.6.5.2.1.1.1	Cell cycle organisation.mitosis and meiosis.meiotic recombination.meiotic crossover.class II interference-insensitive crossover pathway.MUS81-dependent pathway.MUS81-EME1 Holliday junction cleavage heterodimer.component MUS81	CRO_T017964	Transcript	component MUS81 of MUS81-EME1 Holliday junction cleavage heterodimer	0	0	0	-3.5		#N/A
13.3.6.5.2.2.1	Cell cycle organisation.mitosis and meiosis.meiotic recombination.meiotic crossover.class II interference-insensitive crossover pathway.MUS81-independent pathway.endonuclease (FAN1)	CRO_T016326	Transcript	endonuclease (FAN1)	-0.6	0	-0.3	-0.3		#N/A
13.3.6.5.4.3	Cell cycle organisation.mitosis and meiosis.meiotic recombination.meiotic crossover.FANCM-MHF DNA remodeling complex.component MHF2	CRO_T019988	Transcript	component MHF2 of FANCM-MHF DNA remodeling complex	0	0	2.6	3.1		#N/A
13.3.6.5.5.2	Cell cycle organisation.mitosis and meiosis.meiotic recombination.meiotic crossover.FIGL1-FLIP meiotic crossover regulator complex.component FLIP	CRO_T009659	Transcript	meiotic crossover accessory protein (FLIP)	0	0	1.2	1.1		#N/A
13.3.6.5.5.2	Cell cycle organisation.mitosis and meiosis.meiotic recombination.meiotic crossover.FIGL1-FLIP meiotic crossover regulator complex.component FLIP	CRO_T021455	Transcript	meiotic crossover accessory protein (FLIP)	0	0	1.8	1.7		#N/A
13.3.6.6.1	Cell cycle organisation.mitosis and meiosis.meiotic recombination.meiotic exit.meiotic exit regulator (MS5/TDM1)	CRO_T014154	Transcript	meiotic exit regulator (MS5/TDM1)	0	0	-0.4	-0.4		#N/A
13.3.6.6.1	Cell cycle organisation.mitosis and meiosis.meiotic recombination.meiotic exit.meiotic exit regulator (MS5/TDM1)	CRO_T009110	Transcript	meiotic exit regulator (MS5/TDM1)	0	0	0	-0.6		#N/A
13.4.1.2.2	Cell cycle organisation.cytokinesis.preprophase microtubule organization.TON1-TRM-PP2A (TTP) preprophase band formation complex.component TRM	CRO_T026059	Transcript	component TRM of TON1-TRM-PP2A (TTP) preprophase band formation complex	-2	-1.7	-0.6	-0.6	y	#N/A
13.4.1.2.2	Cell cycle organisation.cytokinesis.preprophase microtubule organization.TON1-TRM-PP2A (TTP) preprophase band formation complex.component TRM	CRO_T004948	Transcript	component TRM of TON1-TRM-PP2A (TTP) preprophase band formation complex	-2.2	-2.3	-1	-1.9		CRO_T004948
13.4.1.2.4	Cell cycle organisation.cytokinesis.preprophase microtubule organization.TON1-TRM-PP2A (TTP) preprophase band formation complex.scaffolding component PP2A-phosphatase	CRO_T021774	Transcript	scaffolding component PP2A-phosphatase of TON1-TRM-PP2A (TTP) preprophase band formation complex	1.2	1	0	0.3		#N/A
13.4.1.2.4	Cell cycle organisation.cytokinesis.preprophase microtubule organization.TON1-TRM-PP2A (TTP) preprophase band formation complex.scaffolding component PP2A-phosphatase	CRO_T007625	Transcript	scaffolding component PP2A-phosphatase of TON1-TRM-PP2A (TTP) preprophase band formation complex	0	0	0	0.4		#N/A
13.4.3.1	Cell cycle organisation.cytokinesis.phragmoplast microtubule organization.microtubule plus-end-tracking protein (EB1)	CRO_T012291	Transcript	microtubule plus-end-tracking protein (EB1)	0	0	-0.8	-0.9		#N/A
13.4.3.1	Cell cycle organisation.cytokinesis.phragmoplast microtubule organization.microtubule plus-end-tracking protein (EB1)	CRO_T022242	Transcript	microtubule plus-end-tracking protein (EB1)	0	-1.9	0	0		#N/A
13.4.3.3	Cell cycle organisation.cytokinesis.phragmoplast microtubule organization.protein kinase (RUK)	CRO_T023975	Transcript	protein kinase (RUK)	0	0	0	-1		#N/A
13.5.1	Cell cycle organisation.organellar DNA replication.DNA polymerase (POP)	CRO_T009917	Transcript	DNA polymerase (POP)	0	0	0	-0.4		#N/A
13.5.5.1	Cell cycle organisation.organellar DNA replication.single-stranded DNA (ssDNA) maintenance.ssDNA-binding protein (SSB)	CRO_T002044	Transcript	ssDNA-binding protein (SSB)	0	0	0	0.4		#N/A
13.5.5.1	Cell cycle organisation.organellar DNA replication.single-stranded DNA (ssDNA) maintenance.ssDNA-binding protein (SSB)	CRO_T023421	Transcript	ssDNA-binding protein (SSB)	0	0	0.8	0.6		#N/A
13.5.5.2	Cell cycle organisation.organellar DNA replication.single-stranded DNA (ssDNA) maintenance.ssDNA-binding protein (OSB)	CRO_T017975	Transcript	ssDNA-binding protein (OSB)	-0.7	-0.7	-0.3	-0.8		#N/A
13.5.5.2	Cell cycle organisation.organellar DNA replication.single-stranded DNA (ssDNA) maintenance.ssDNA-binding protein (OSB)	CRO_T003919	Transcript	ssDNA-binding protein (OSB)	0	0	-0.3	-0.4		#N/A
13.5.5.2	Cell cycle organisation.organellar DNA replication.single-stranded DNA (ssDNA) maintenance.ssDNA-binding protein (OSB)	CRO_T001735	Transcript	ssDNA-binding protein (OSB)	0	0	0	0.7		#N/A
13.5.7.1	Cell cycle organisation.organellar DNA replication.DNA recombination.recombination mediator (Whirly)	CRO_T005897	Transcript	recombination mediator (Whirly)	0	0	0.9	0.6		#N/A
13.5.7.1	Cell cycle organisation.organellar DNA replication.DNA recombination.recombination mediator (Whirly)	CRO_T000998	Transcript	recombination mediator (Whirly)	0	0	0.7	0.3		#N/A
13.5.8.1	Cell cycle organisation.organellar DNA replication.genome stability maintenance.recombinase (RecA)	CRO_T025595	Transcript	recombinase (RecA)	0	0	0	-0.2		#N/A
13.5.8.2	Cell cycle organisation.organellar DNA replication.genome stability maintenance.DNA translocase (RecG)	CRO_T032806	Transcript	DNA translocase (RecG)	0	0	0	-0.3		#N/A
13.5.8.3	Cell cycle organisation.organellar DNA replication.genome stability maintenance.RecA-activity modulator (RecX)	CRO_T029003	Transcript	RecA-activity modulator (RecX)	-0.7	-0.8	0	-0.5		#N/A
13.5.8.4	Cell cycle organisation.organellar DNA replication.genome stability maintenance.regulatory factor (MSH1)	CRO_T001388	Transcript	MSH1 genome stability maintenance factor	0	0	0	-0.5		#N/A
13.6.1.2.1	Cell cycle organisation.organelle division.plastid division.FtsZ ring placement.assembly factor (MinD)	CRO_T008351	Transcript	MinD plastid division FtsZ assembly factor	0	-0.7	0	0		#N/A
13.6.1.2.2	Cell cycle organisation.organelle division.plastid division.FtsZ ring placement.MinD-interacting factor (MCD1)	CRO_T005875	Transcript	MCD1 plastid division MinD-interacting factor	0	0	0	-0.4		#N/A
13.6.1.2.3	Cell cycle organisation.organelle division.plastid division.FtsZ ring placement.assembly factor (MinE)	CRO_T014438	Transcript	MinE plastid division FtsZ assembly factor	0	0	-0.4	-0.5		#N/A
13.6.1.2.4	Cell cycle organisation.organelle division.plastid division.FtsZ ring placement.assembly factor (ARC3)	CRO_T031892	Transcript	ARC3 plastid division FtsZ assembly factor	0	0	-0.3	-0.6		#N/A
13.6.1.2.5	Cell cycle organisation.organelle division.plastid division.FtsZ ring placement.assembly regulator (ARC6)	CRO_T010877	Transcript	ARC6 plastid division FtsZ assembly regulator	0	0	0.6	0.4		#N/A
13.6.1.4	Cell cycle organisation.organelle division.plastid division.ARC5-recruitment factor (PDV)	CRO_T012905	Transcript	PDV plastid division ARC5-recruitment factor	0	0	0.4	0.5	y	#N/A
13.6.1.4	Cell cycle organisation.organelle division.plastid division.ARC5-recruitment factor (PDV)	CRO_T000828	Transcript	PDV plastid division ARC5-recruitment factor	0	0	0.7	0.7		CRO_T000828
13.6.1.5	Cell cycle organisation.organelle division.plastid division.regulatory protein (GC1/SulA)	CRO_T023179	Transcript	GC1/SulA plastid division regulator protein	-1.5	-1.4	-0.9	-1.2		#N/A
13.6.2.2	Cell cycle organisation.organelle division.mitochondrion and peroxisome division.DRP3-recruiting factor (FIS1)	CRO_T017487	Transcript	FIS1 DRP3-dynamin recruiting factor	0	0	0.3	0.3		#N/A
13.6.2.3	Cell cycle organisation.organelle division.mitochondrion and peroxisome division.division factor (PMD)	CRO_T029317	Transcript	division factor (PMD)	0	0	-0.3	0		CRO_T029317
13.6.2.4	Cell cycle organisation.organelle division.mitochondrion and peroxisome division.mitochondrial fission factor (NETWORK/ELM1)	CRO_T018382	Transcript	mitochondrial fission factor (NETWORK/ELM1)	0	0.6	0	0		#N/A
13.6.2.5	Cell cycle organisation.organelle division.mitochondrion and peroxisome division.peroxisomal fission factor (PEX11)	CRO_T016721	Transcript	peroxisomal fission factor (PEX11)	0	0	-0.4	-0.4		#N/A
13.6.2.5	Cell cycle organisation.organelle division.mitochondrion and peroxisome division.peroxisomal fission factor (PEX11)	CRO_T002180	Transcript	peroxisomal fission factor (PEX11)	1.2	1	0.4	0.6		#N/A
13.6.2.5	Cell cycle organisation.organelle division.mitochondrion and peroxisome division.peroxisomal fission factor (PEX11)	CRO_T026421	Transcript	peroxisomal fission factor (PEX11)	-1.4	-0.9	-0.9	-2.2		#N/A
13.7.1.2	Cell cycle organisation.membrane organisation.plasma membrane fusion.male gamete adhesion factor (GEX2)	CRO_T015049	Transcript	male gamete adhesion factor (GEX2)	0	0	0	0.9		#N/A
13.7.1.3	Cell cycle organisation.membrane organisation.plasma membrane fusion.gamete interaction factor (EC1)	CRO_T012938	Transcript	gamete interaction factor (EC1)	0	0	-1.1	0		#N/A
13.7.1.4	Cell cycle organisation.membrane organisation.plasma membrane fusion.gamete fusion factor (DMP8-9)	CRO_T022539	Transcript	gamete fusion factor (DMP8-9)	0	0	0.7	2.1		#N/A
13.7.1.4	Cell cycle organisation.membrane organisation.plasma membrane fusion.gamete fusion factor (DMP8-9)	CRO_T020782	Transcript	gamete fusion factor (DMP8-9)	0	0	-0.6	-0.9		#N/A
13.7.2.1	Cell cycle organisation.membrane organisation.endoplasmic reticulum (ER) organisation.ER-associated protein (Reticulon)	CRO_T012055	Transcript	ER-associated protein (Reticulon)	1.3	1.4	0	0		#N/A
13.7.2.1	Cell cycle organisation.membrane organisation.endoplasmic reticulum (ER) organisation.ER-associated protein (Reticulon)	CRO_T014554	Transcript	ER-associated protein (Reticulon)	0	0	0.5	0.5		#N/A
13.7.2.2	Cell cycle organisation.membrane organisation.endoplasmic reticulum (ER) organisation.ER tubulae formation factor (RHD3/RL)	CRO_T014523	Transcript	ER tubulae formation factor (RHD3/RL)	0	0	-0.5	-0.5		#N/A
13.7.2.3	Cell cycle organisation.membrane organisation.endoplasmic reticulum (ER) organisation.ER cisternae formation factor (LUNAPARK)	CRO_T011158	Transcript	ER cisternae formation factor (LUNAPARK)	0	0	0	0.4		#N/A
13.7.2.4	Cell cycle organisation.membrane organisation.endoplasmic reticulum (ER) organisation.ER body formation factor (NAIP)	CRO_T017537	Transcript	ER body formation factor (NAIP)	-0.9	-0.8	-0.9	-1.3		#N/A
13.7.2.4	Cell cycle organisation.membrane organisation.endoplasmic reticulum (ER) organisation.ER body formation factor (NAIP)	CRO_T030838	Transcript	ER body formation factor (NAIP)	0	0	-1	-0.8		#N/A
13.7.3.1	Cell cycle organisation.membrane organisation.plastid membrane remodeling.membrane fusion protein (FZL)	CRO_T032620	Transcript	membrane fusion protein (FZL)	-0.6	0	-0.5	-1.1		#N/A
14.1.2	DNA damage response.DNA damage sensing and signalling.DNA single-strand break response kinase (ATR)	CRO_T022946	Transcript	DNA single-strand break response kinase (ATR)	0	0	0	-1.1		CRO_T022946
14.1.3	DNA damage response.DNA damage sensing and signalling.ATR-kinase co-activator (ATRIP)	CRO_T029750	Transcript	ATR-kinase co-activator (ATRIP)	0	0	0	-0.5		#N/A
14.1.3	DNA damage response.DNA damage sensing and signalling.ATR-kinase co-activator (ATRIP)	CRO_T022706	Transcript	ATR-kinase co-activator (ATRIP)	0	0	-0.3	-0.6	y	#N/A
14.2.6.1	DNA damage response.DNA repair polymerase activities.DNA polymerase zeta heterodimer.catalytic subunit REV3	CRO_T010304	Transcript	catalytic subunit REV3 of DNA polymerase zeta complex	0	0	-0.3	0		CRO_T010304
14.2.6.2	DNA damage response.DNA repair polymerase activities.DNA polymerase zeta heterodimer.processivity subunit REV7	CRO_T022692	Transcript	processivity subunit REV7 of DNA polymerase zeta complex	0	0	0.6	0.5		#N/A
14.3.1.1	DNA damage response.homologous recombination repair (HR).BRCA1鈥揃ARD1 DNA-damage response heterodimer.component BRCA1|BARD1	CRO_T015527	Transcript	component BRCA1|BARD1 of BRCA1鈥揃ARD1 DNA-damage response heterodimer	0	0	1.3	0	y	#N/A
14.3.1.1	DNA damage response.homologous recombination repair (HR).BRCA1鈥揃ARD1 DNA-damage response heterodimer.component BRCA1|BARD1	CRO_T012443	Transcript	component BRCA1|BARD1 of BRCA1鈥揃ARD1 DNA-damage response heterodimer	0	0	0.9	0		CRO_T012443
14.3.2.3	DNA damage response.homologous recombination repair (HR).BRCC DNA-damage response complex.component BRCC45	CRO_T029374	Transcript	component BRCC45 of BRCC DNA-damage response complex	-1.3	-1.2	0	0		#N/A
14.3.3.3	DNA damage response.homologous recombination repair (HR).DNA resection MRE11-RAD50-NBS1 (MRN) complex.component NBS1	CRO_T022174	Transcript	component NBS1 of DNA resection MRE11-RAD50-NBS1 (MRN) complex	0	0	0	0.4		#N/A
14.3.5	DNA damage response.homologous recombination repair (HR).repair factor (MDC1)	CRO_T029204	Transcript	MDC1-like homologous recombination repair factor	0	0	-0.6	-0.5		#N/A
14.3.6.1.3	DNA damage response.homologous recombination repair (HR).Smc5-Smc6 complex.NSE2-SMC5-SMC6 subcomplex.SUMO-ligase component NSE2	CRO_T013581	Transcript	SUMO ligase component NSE2 of homologous recombination repair Smc5-Smc6 complex	-0.5	0	-0.4	-0.8		#N/A
14.3.6.2.1	DNA damage response.homologous recombination repair (HR).Smc5-Smc6 complex.NSE1-NSE3-NSE4 subcomplex.Kleisin-like bridging component NSE4	CRO_T002187	Transcript	Kleisin-like bridging component NSE4 of homologous recombination repair Smc5-Smc6 complex	0	0	-0.4	-0.7		#N/A
14.3.6.2.2	DNA damage response.homologous recombination repair (HR).Smc5-Smc6 complex.NSE1-NSE3-NSE4 subcomplex.ubiquitin ligase component NSE1	CRO_T000989	Transcript	ubiquitin ligase component NSE1 of homologous recombination repair Smc5-Smc6 complex	0	0	-0.5	0		#N/A
14.3.6.2.3	DNA damage response.homologous recombination repair (HR).Smc5-Smc6 complex.NSE1-NSE3-NSE4 subcomplex.component NSE3	CRO_T019399	Transcript	component NSE3 of homologous recombination repair Smc5-Smc6 complex	0	0	-1.2	-1.1		#N/A
14.3.6.2.3	DNA damage response.homologous recombination repair (HR).Smc5-Smc6 complex.NSE1-NSE3-NSE4 subcomplex.component NSE3	CRO_T032358	Transcript	component NSE3 of homologous recombination repair Smc5-Smc6 complex	0	0	-1.1	-1.1		#N/A
14.3.6.3.2	DNA damage response.homologous recombination repair (HR).Smc5-Smc6 complex.NSE5-NSE6 subcomplex.component NSE6	CRO_T001222	Transcript	component NSE6 of homologous recombination repair Smc5-Smc6 complex	-0.7	0	0	0		#N/A
14.3.7	DNA damage response.homologous recombination repair (HR).auxiliary protein (COM1)	CRO_T009934	Transcript	homologous recombination repair auxiliary protein (COM1)	0	0	0	-1.2		#N/A
14.4.1.2	DNA damage response.nonhomologous end-joining (NHEJ) repair.Ku70-Ku80 helicase complex.component KU80	CRO_T020756	Transcript	component KU80 of Ku70-Ku80 helicase complex	1.1	0	0	0		#N/A
14.5.1	DNA damage response.base excision repair (BER).formamidopyrimidine-DNA glycosylase (FPG1)	CRO_T011968	Transcript	formamidopyrimidine-DNA glycosylase (FPG1)	-1.2	-1.1	-1.2	-1.8		#N/A
14.5.2	DNA damage response.base excision repair (BER).oxoguanine DNA glycosylase (OGG1)	CRO_T031497	Transcript	oxoguanine DNA glycosylase (OGG1)	0	0	-1	-1.1		#N/A
14.5.10.2	DNA damage response.base excision repair (BER).apurinic/apyrimidinic (AP) endonuclease activities.AP-endonuclease (APE2)	CRO_T028705	Transcript	AP-endonuclease (APE2)	0	0	-0.5	-0.5		#N/A
14.6.1.2	DNA damage response.nucleotide excision repair (NER).global genome nucleotide excision repair (GG-NER).DNA repair protein (XPC)	CRO_T010926	Transcript	DNA repair protein (XPC)	0	0	-0.4	-0.3	y	#N/A
14.6.2.1	DNA damage response.nucleotide excision repair (NER).transcription-coupled nucleotide excision repair (TC-NER).DNA repair protein (CSA)	CRO_T013801	Transcript	DNA repair protein (CSA)	0	0	0.5	0.4		CRO_T013801
14.6.2.2	DNA damage response.nucleotide excision repair (NER).transcription-coupled nucleotide excision repair (TC-NER).DNA repair protein (CSB)	CRO_T027409	Transcript	DNA repair protein (CSB)	0	0	0.3	0.5		#N/A
14.6.2.4	DNA damage response.nucleotide excision repair (NER).transcription-coupled nucleotide excision repair (TC-NER).DNA repair factor (UVSSA)	CRO_T002654	Transcript	DNA repair factor (UVSSA)	0	0.7	-0.6	-0.6		#N/A
14.6.3.1.1	DNA damage response.nucleotide excision repair (NER).multi-functional TFIIh complex.CAK kinase module.scaffolding subunit TFB3	CRO_T007231	Transcript	scaffolding subunit TFB3 of CAK kinase module	0	0	0	-0.5		#N/A
14.6.3.2.2	DNA damage response.nucleotide excision repair (NER).multi-functional TFIIh complex.core module.subunit SSL1	CRO_T008713	Transcript	subunit SSL1 of multifunctional TFIIh complex	0	0	0.6	0.6		#N/A
14.6.3.2.3	DNA damage response.nucleotide excision repair (NER).multi-functional TFIIh complex.core module.subunit SSL2/XPB	CRO_T011640	Transcript	subunit SSL2/XPB of multifunctional TFIIh complex	0	0	0	0.3		#N/A
14.6.3.2.6	DNA damage response.nucleotide excision repair (NER).multi-functional TFIIh complex.core module.subunit TFB4	CRO_T006648	Transcript	subunit TFB4 of core module	0	0	0.4	0.4		#N/A
14.6.4.1	DNA damage response.nucleotide excision repair (NER).XPF-ERCC1 DNA repair endonuclease complex.endonuclease component XPF	CRO_T010570	Transcript	XPF component of DNA repair endonuclease complex	0.8	0	2.7	2.5		#N/A
14.6.5	DNA damage response.nucleotide excision repair (NER).DNA repair endonuclease (XPG)	CRO_T033075	Transcript	DNA repair endonuclease (XPG)	0.8	0.7	0	0.3		#N/A
14.7.1.1	DNA damage response.mismatch repair (MMR).MSH2-x mismatch repair heterodimer components.component MSH2	CRO_T032977	Transcript	component MSH2 of MSH2-x mismatch repair heterodimers	0	0	-0.6	0		#N/A
14.7.2.2	DNA damage response.mismatch repair (MMR).MLH1-PMS1 heterodimer.component PMS1	CRO_T029719	Transcript	component PMS1 of MLH1-PMS1 heterodimer	0.9	0.8	0	0.3		#N/A
14.10.2	DNA damage response.DNA-protein crosslink (DPC) repair.tyrosyl-DNA phosphodiesterase (TDP1)	CRO_T029933	Transcript	tyrosyl-DNA phosphodiesterase (TDP1)	0	0	0	-0.4		#N/A
15.1.2.1	RNA biosynthesis.DNA-dependent RNA polymerase (Pol) complexes.Pol II catalytic components.subunit 1	CRO_T030629	Transcript	subunit 1 of Pol II RNA polymerase	0.6	0	-0.6	-0.5		#N/A
15.1.4.1	RNA biosynthesis.DNA-dependent RNA polymerase (Pol) complexes.Pol IV catalytic components.subunit 1	CRO_T003934	Transcript	subunit 1 of Pol IV RNA polymerase	0	0	-1.1	-0.7		#N/A
15.1.6.1	RNA biosynthesis.DNA-dependent RNA polymerase (Pol) complexes.Pol I-V shared regulatory components.subunit 3	CRO_T026946	Transcript	subunit 3 of RNA polymerase	0	0	0.4	0.6		#N/A
15.1.6.2	RNA biosynthesis.DNA-dependent RNA polymerase (Pol) complexes.Pol I-V shared regulatory components.subunit 4	CRO_T010030	Transcript	subunit 4 of RNA polymerase	0	0	0	0.3		#N/A
15.1.6.3	RNA biosynthesis.DNA-dependent RNA polymerase (Pol) complexes.Pol I-V shared regulatory components.subunit 5	CRO_T012687	Transcript	subunit 5 of RNA polymerase	0	0	0	0.7		#N/A
15.1.6.6	RNA biosynthesis.DNA-dependent RNA polymerase (Pol) complexes.Pol I-V shared regulatory components.subunit 8	CRO_T027654	Transcript	subunit 8 of RNA polymerase	0	0	0.5	0.5		#N/A
15.1.6.7	RNA biosynthesis.DNA-dependent RNA polymerase (Pol) complexes.Pol I-V shared regulatory components.subunit 9	CRO_T032823	Transcript	subunit 9 of RNA polymerase	0	0	0.9	0.7		#N/A
15.2.2	RNA biosynthesis.RNA polymerase I-dependent transcription.transcription initiation factor (BRP1)	CRO_T008407	Transcript	transcription initiation factor (BRP1)	0	0	0	-0.3		#N/A
15.2.4	RNA biosynthesis.RNA polymerase I-dependent transcription.CCG-interacting transcriptional regulator (CBP)	CRO_T012949	Transcript	CCG-interacting transcriptional regulator (CBP)	0	0	1.5	1.5		#N/A
15.2.5.2	RNA biosynthesis.RNA polymerase I-dependent transcription.TFIf basal transcription factor heterodimer.large subunit	CRO_T021787	Transcript	large subunit of TFIf basal transcription factor complex	0.7	0.9	0.3	0.4		#N/A
15.2.5.2	RNA biosynthesis.RNA polymerase I-dependent transcription.TFIf basal transcription factor heterodimer.large subunit	CRO_T021793	Transcript	large subunit of TFIf basal transcription factor complex	0.7	0	0	0		#N/A
15.2.6	RNA biosynthesis.RNA polymerase I-dependent transcription.transcription termination factor (TTF1)	CRO_T028221	Transcript	transcription termination factor (TTF1)	0	0	0	-0.3		#N/A
15.3.1.1	RNA biosynthesis.RNA polymerase II-dependent transcription.RNA polymerase-II assembly and nuclear import.assembly factor (RPAP3)	CRO_T002780	Transcript	RPAP3 polymerase-II assembly factor	0	0	0.7	0.7		#N/A
15.3.1.2	RNA biosynthesis.RNA polymerase II-dependent transcription.RNA polymerase-II assembly and nuclear import.nuclear import factor (RIMA)	CRO_T010198	Transcript	RIMA RNA polymerase nuclear import factor	0	0	-0.4	-0.4		#N/A
15.3.1.3	RNA biosynthesis.RNA polymerase II-dependent transcription.RNA polymerase-II assembly and nuclear import.nuclear import factor (GPN1/QQT2)	CRO_T026719	Transcript	GPN1 RNA polymerase-II nuclear import factor	0	0	-0.6	0		#N/A
15.3.2.2	RNA biosynthesis.RNA polymerase II-dependent transcription.RNA polymerase-II phosphorylation/dephosphorylation.group-I phosphatase	CRO_T031056	Transcript	RNA polymerase-II phosphatase	0	0	-0.2	0		#N/A
15.3.2.4	RNA biosynthesis.RNA polymerase II-dependent transcription.RNA polymerase-II phosphorylation/dephosphorylation.group-III phosphatase	CRO_T030159	Transcript	RNA polymerase-II phosphatase	0	0	-0.5	0		#N/A
15.3.2.4	RNA biosynthesis.RNA polymerase II-dependent transcription.RNA polymerase-II phosphorylation/dephosphorylation.group-III phosphatase	CRO_T003616	Transcript	RNA polymerase-II phosphatase	1.2	1.4	0.5	0.3		#N/A
15.3.3.1.1	RNA biosynthesis.RNA polymerase II-dependent transcription.MEDIATOR transcription co-activator complex.head module.component MED6	CRO_T020256	Transcript	component MED6 of head module of MEDIATOR transcription co-activator complex	0	0	-0.6	-0.6		#N/A
15.3.3.1.1	RNA biosynthesis.RNA polymerase II-dependent transcription.MEDIATOR transcription co-activator complex.head module.component MED6	CRO_T016211	Transcript	component MED6 of head module of MEDIATOR transcription co-activator complex	0	0	-0.5	0		#N/A
15.3.3.1.1	RNA biosynthesis.RNA polymerase II-dependent transcription.MEDIATOR transcription co-activator complex.head module.component MED6	CRO_T022589	Transcript	component MED6 of head module of MEDIATOR transcription co-activator complex	0	0	-0.3	0		#N/A
15.3.3.1.2	RNA biosynthesis.RNA polymerase II-dependent transcription.MEDIATOR transcription co-activator complex.head module.component MED8	CRO_T024356	Transcript	component MED8 of head module of MEDIATOR transcription co-activator complex	0	0	0.6	0.6		#N/A
15.3.3.1.3	RNA biosynthesis.RNA polymerase II-dependent transcription.MEDIATOR transcription co-activator complex.head module.component MED11	CRO_T009238	Transcript	component MED11 of head module of MEDIATOR transcription co-activator complex	0	0	0.5	0.6		#N/A
15.3.3.1.4	RNA biosynthesis.RNA polymerase II-dependent transcription.MEDIATOR transcription co-activator complex.head module.component MED17	CRO_T024853	Transcript	component MED17 of head module of MEDIATOR transcription co-activator complex	0	0	0.3	0.5		#N/A
15.3.3.1.5	RNA biosynthesis.RNA polymerase II-dependent transcription.MEDIATOR transcription co-activator complex.head module.component MED18	CRO_T000955	Transcript	component MED18 of head module of MEDIATOR transcription co-activator complex	0	0	0.4	0.5		#N/A
15.3.3.1.6	RNA biosynthesis.RNA polymerase II-dependent transcription.MEDIATOR transcription co-activator complex.head module.component MED19	CRO_T030402	Transcript	component MED19 of head module of MEDIATOR transcription co-activator complex	0	0	0.5	0.4		#N/A
15.3.3.1.6	RNA biosynthesis.RNA polymerase II-dependent transcription.MEDIATOR transcription co-activator complex.head module.component MED19	CRO_T003685	Transcript	component MED19 of head module of MEDIATOR transcription co-activator complex	0	0	0.6	0.7		#N/A
15.3.3.1.7	RNA biosynthesis.RNA polymerase II-dependent transcription.MEDIATOR transcription co-activator complex.head module.component MED20	CRO_T018826	Transcript	component MED20 of head module of MEDIATOR transcription co-activator complex	0	0	0.5	0		#N/A
15.3.3.1.10	RNA biosynthesis.RNA polymerase II-dependent transcription.MEDIATOR transcription co-activator complex.head module.component MED30	CRO_T006621	Transcript	component MED30 of head module of MEDIATOR transcription co-activator complex	0	0.7	0.4	0.9		#N/A
15.3.3.1.10	RNA biosynthesis.RNA polymerase II-dependent transcription.MEDIATOR transcription co-activator complex.head module.component MED30	CRO_T006629	Transcript	component MED30 of head module of MEDIATOR transcription co-activator complex	0	0	0	-0.7		#N/A
15.3.3.2.1	RNA biosynthesis.RNA polymerase II-dependent transcription.MEDIATOR transcription co-activator complex.middle module.component MED4	CRO_T018221	Transcript	component MED4 of middle module of MEDIATOR transcription co-activator complex	0	0.7	0	0		#N/A
15.3.3.2.5	RNA biosynthesis.RNA polymerase II-dependent transcription.MEDIATOR transcription co-activator complex.middle module.component MED21	CRO_T009367	Transcript	component MED21 of middle module of MEDIATOR transcription co-activator complex	0	0	0.5	0.4	y	#N/A
15.3.3.2.6	RNA biosynthesis.RNA polymerase II-dependent transcription.MEDIATOR transcription co-activator complex.middle module.component MED31	CRO_T016895	Transcript	component MED31 of middle module of MEDIATOR transcription co-activator complex	0	0	0	0.4		CRO_T016895
15.3.3.3.1	RNA biosynthesis.RNA polymerase II-dependent transcription.MEDIATOR transcription co-activator complex.tail module.component MED2/MED29/MED32	CRO_T006735	Transcript	component MED2/MED29/MED32 of tail module of MEDIATOR transcription co-activator complex	0	0	-0.8	-1.6		CRO_T006735
15.3.3.3.2	RNA biosynthesis.RNA polymerase II-dependent transcription.MEDIATOR transcription co-activator complex.tail module.component MED3/MED27	CRO_T013480	Transcript	component MED3/MED27 of tail module of MEDIATOR transcription co-activator complex	0	0	-0.3	-0.3		#N/A
15.3.3.3.3	RNA biosynthesis.RNA polymerase II-dependent transcription.MEDIATOR transcription co-activator complex.tail module.component MED5/MED24/MED33	CRO_T007968	Transcript	component MED5/MED24/MED33 of tail module of MEDIATOR transcription co-activator complex	0	0	-0.5	-0.7	y	#N/A
15.3.3.3.3	RNA biosynthesis.RNA polymerase II-dependent transcription.MEDIATOR transcription co-activator complex.tail module.component MED5/MED24/MED33	CRO_T007969	Transcript	component MED5/MED24/MED33 of tail module of MEDIATOR transcription co-activator complex	0	0	-0.5	-0.2		CRO_T007969
15.3.3.3.3	RNA biosynthesis.RNA polymerase II-dependent transcription.MEDIATOR transcription co-activator complex.tail module.component MED5/MED24/MED33	CRO_T021705	Transcript	component MED5/MED24/MED33 of tail module of MEDIATOR transcription co-activator complex	0	0	-0.4	-0.9		#N/A
15.3.3.3.4	RNA biosynthesis.RNA polymerase II-dependent transcription.MEDIATOR transcription co-activator complex.tail module.component MED14	CRO_T025861	Transcript	component MED14 of tail module of MEDIATOR transcription co-activator complex	0	0	-0.5	-0.4		#N/A
15.3.3.3.4	RNA biosynthesis.RNA polymerase II-dependent transcription.MEDIATOR transcription co-activator complex.tail module.component MED14	CRO_T002461	Transcript	component MED14 of tail module of MEDIATOR transcription co-activator complex	0	0	-0.5	0		#N/A
15.3.3.3.5	RNA biosynthesis.RNA polymerase II-dependent transcription.MEDIATOR transcription co-activator complex.tail module.component MED15	CRO_T029889	Transcript	component MED15 of tail module of MEDIATOR transcription co-activator complex	0.9	0.9	-0.4	0		#N/A
15.3.3.3.5	RNA biosynthesis.RNA polymerase II-dependent transcription.MEDIATOR transcription co-activator complex.tail module.component MED15	CRO_T014072	Transcript	component MED15 of tail module of MEDIATOR transcription co-activator complex	0	0	0.6	0		#N/A
15.3.3.3.6	RNA biosynthesis.RNA polymerase II-dependent transcription.MEDIATOR transcription co-activator complex.tail module.component MED16	CRO_T012835	Transcript	component MED16 of tail module of MEDIATOR transcription co-activator complex	0	0.8	-0.6	-0.3		#N/A
15.3.3.3.6	RNA biosynthesis.RNA polymerase II-dependent transcription.MEDIATOR transcription co-activator complex.tail module.component MED16	CRO_T020215	Transcript	component MED16 of tail module of MEDIATOR transcription co-activator complex	0	0	-0.5	-0.5		#N/A
15.3.3.3.7	RNA biosynthesis.RNA polymerase II-dependent transcription.MEDIATOR transcription co-activator complex.tail module.component MED23	CRO_T002764	Transcript	component MED23 of tail module of MEDIATOR transcription co-activator complex	0	0.5	-0.5	-0.5		#N/A
15.3.3.4.1	RNA biosynthesis.RNA polymerase II-dependent transcription.MEDIATOR transcription co-activator complex.kinase module.component MED12	CRO_T008158	Transcript	component MED12 of kinase module of MEDIATOR transcription co-activator complex	1	1	0	0		#N/A
15.3.3.4.2	RNA biosynthesis.RNA polymerase II-dependent transcription.MEDIATOR transcription co-activator complex.kinase module.component MED13	CRO_T022311	Transcript	component MED13 of kinase module of MEDIATOR transcription co-activator complex	0	0	-0.5	-0.5		#N/A
15.3.3.4.2	RNA biosynthesis.RNA polymerase II-dependent transcription.MEDIATOR transcription co-activator complex.kinase module.component MED13	CRO_T011627	Transcript	component MED13 of kinase module of MEDIATOR transcription co-activator complex	0.8	0.9	-0.6	-0.3		#N/A
15.3.4.1.3	RNA biosynthesis.RNA polymerase II-dependent transcription.SAGA transcription co-activator complex.HAT histone acetyltransferase module.component ADA3	CRO_T025435	Transcript	component ADA3 of SAGA transcription co-activator complex	0.8	0.8	0	0.3		#N/A
15.3.4.1.4	RNA biosynthesis.RNA polymerase II-dependent transcription.SAGA transcription co-activator complex.HAT histone acetyltransferase module.component SGF29	CRO_T020395	Transcript	component SGF29 of SAGA transcription co-activator complex	0	0	-0.3	0		#N/A
15.3.4.2.1	RNA biosynthesis.RNA polymerase II-dependent transcription.SAGA transcription co-activator complex.DUB histone deubiquitinating module.component SGF11	CRO_T010290	Transcript	component SGF11 of SAGA transcription co-activator complex	0	0	0.3	0.3		#N/A
15.3.4.2.2	RNA biosynthesis.RNA polymerase II-dependent transcription.SAGA transcription co-activator complex.DUB histone deubiquitinating module.component UBP22	CRO_T027862	Transcript	component UBP22 of SAGA transcription co-activator complex	0.7	0	0	0.4		#N/A
15.3.4.2.2	RNA biosynthesis.RNA polymerase II-dependent transcription.SAGA transcription co-activator complex.DUB histone deubiquitinating module.component UBP22	CRO_T021471	Transcript	component UBP22 of SAGA transcription co-activator complex	1.4	1.4	-0.3	0		#N/A
15.3.4.3.1	RNA biosynthesis.RNA polymerase II-dependent transcription.SAGA transcription co-activator complex.TAF transcription co-activator module.component TAF5	CRO_T005170	Transcript	component TAF5 of SAGA transcription co-activator complex	0	0	-0.4	-0.5		#N/A
15.3.4.3.2	RNA biosynthesis.RNA polymerase II-dependent transcription.SAGA transcription co-activator complex.TAF transcription co-activator module.component TAF6	CRO_T008076	Transcript	component TAF6 of SAGA transcription co-activator complex	0	0	0.3	0.5		#N/A
15.3.4.3.3	RNA biosynthesis.RNA polymerase II-dependent transcription.SAGA transcription co-activator complex.TAF transcription co-activator module.component TAF9	CRO_T028285	Transcript	component TAF9 of SAGA transcription co-activator complex	-0.9	0	-0.3	-0.6		#N/A
15.3.4.3.3	RNA biosynthesis.RNA polymerase II-dependent transcription.SAGA transcription co-activator complex.TAF transcription co-activator module.component TAF9	CRO_T022576	Transcript	component TAF9 of SAGA transcription co-activator complex	0	0	0	0.5		#N/A
15.3.4.4.1	RNA biosynthesis.RNA polymerase II-dependent transcription.SAGA transcription co-activator complex.SPT recruitment module.component ADA1	CRO_T007309	Transcript	component ADA1 of SAGA transcription co-activator complex	0	0	-0.8	-0.7		#N/A
15.3.4.4.1	RNA biosynthesis.RNA polymerase II-dependent transcription.SAGA transcription co-activator complex.SPT recruitment module.component ADA1	CRO_T031139	Transcript	component ADA1 of SAGA transcription co-activator complex	0	0	0.7	0		#N/A
15.3.4.4.1	RNA biosynthesis.RNA polymerase II-dependent transcription.SAGA transcription co-activator complex.SPT recruitment module.component ADA1	CRO_T024530	Transcript	component ADA1 of SAGA transcription co-activator complex	0	0.8	0	0		#N/A
15.3.4.4.2	RNA biosynthesis.RNA polymerase II-dependent transcription.SAGA transcription co-activator complex.SPT recruitment module.component SPT20/ADA5	CRO_T029979	Transcript	component SPT20/ADA5 of SAGA transcription co-activator complex	0	0	-6.5	-6.5		#N/A
15.3.4.4.2	RNA biosynthesis.RNA polymerase II-dependent transcription.SAGA transcription co-activator complex.SPT recruitment module.component SPT20/ADA5	CRO_T029980	Transcript	component SPT20/ADA5 of SAGA transcription co-activator complex	0	0	-0.4	-0.3		#N/A
15.3.4.4.3	RNA biosynthesis.RNA polymerase II-dependent transcription.SAGA transcription co-activator complex.SPT recruitment module.component TRA1	CRO_T028708	Transcript	component TRA1 of SAGA transcription co-activator complex	0	0.7	-0.5	0		#N/A
15.3.5.1.1	RNA biosynthesis.RNA polymerase II-dependent transcription.transcription initiation.TFIIa basal transcription factor heterodimer.large subunit	CRO_T004959	Transcript	large subunit of TFIIa basal transcription factor complex	0	0	-0.7	-0.6		#N/A
15.3.5.1.2	RNA biosynthesis.RNA polymerase II-dependent transcription.transcription initiation.TFIIa basal transcription factor heterodimer.small subunit	CRO_T025712	Transcript	small subunit of TFIIa basal transcription factor complex	0	0	-0.3	0		#N/A
15.3.5.3.3	RNA biosynthesis.RNA polymerase II-dependent transcription.transcription initiation.TFIId basal transcription regulation complex.component TAF2	CRO_T011128	Transcript	component TAF2 of TFIId basal transcription regulation complex	0	0	-0.6	-0.7		#N/A
15.3.5.3.4	RNA biosynthesis.RNA polymerase II-dependent transcription.transcription initiation.TFIId basal transcription regulation complex.component TAF4	CRO_T029918	Transcript	component TAF4 of TFIId basal transcription regulation complex	0	0	-0.4	0		#N/A
15.3.5.3.5	RNA biosynthesis.RNA polymerase II-dependent transcription.transcription initiation.TFIId basal transcription regulation complex.component TAF5	CRO_T005170	Transcript	component TAF5 of TFIId basal transcription regulation complex	0	0	-0.4	-0.5		#N/A
15.3.5.3.6	RNA biosynthesis.RNA polymerase II-dependent transcription.transcription initiation.TFIId basal transcription regulation complex.component TAF6	CRO_T008076	Transcript	component TAF6 of TFIId basal transcription regulation complex	0	0	0.3	0.5		#N/A
15.3.5.3.8	RNA biosynthesis.RNA polymerase II-dependent transcription.transcription initiation.TFIId basal transcription regulation complex.component TAF8	CRO_T004951	Transcript	component TAF8 of TFIId basal transcription regulation complex	0	0.7	0	0.5		#N/A
15.3.5.3.9	RNA biosynthesis.RNA polymerase II-dependent transcription.transcription initiation.TFIId basal transcription regulation complex.component TAF9	CRO_T028285	Transcript	component TAF9 of TFIId basal transcription regulation complex	-0.9	0	-0.3	-0.6		#N/A
15.3.5.3.9	RNA biosynthesis.RNA polymerase II-dependent transcription.transcription initiation.TFIId basal transcription regulation complex.component TAF9	CRO_T022576	Transcript	component TAF9 of TFIId basal transcription regulation complex	0	0	0	0.5		#N/A
15.3.5.3.12	RNA biosynthesis.RNA polymerase II-dependent transcription.transcription initiation.TFIId basal transcription regulation complex.component TAF12	CRO_T027088	Transcript	component TAF12 of TFIId basal transcription regulation complex	0	0	-0.4	-0.2		#N/A
15.3.5.3.14	RNA biosynthesis.RNA polymerase II-dependent transcription.transcription initiation.TFIId basal transcription regulation complex.component TAF14	CRO_T005594	Transcript	component TAF14 of TFIId basal transcription regulation complex	0	0	-0.3	0		#N/A
15.3.5.3.14	RNA biosynthesis.RNA polymerase II-dependent transcription.transcription initiation.TFIId basal transcription regulation complex.component TAF14	CRO_T002225	Transcript	component TAF14 of TFIId basal transcription regulation complex	0	0	0	0.7		#N/A
15.3.5.3.14	RNA biosynthesis.RNA polymerase II-dependent transcription.transcription initiation.TFIId basal transcription regulation complex.component TAF14	CRO_T023132	Transcript	component TAF14 of TFIId basal transcription regulation complex	0	0	1.1	0.6		#N/A
15.3.5.4.1	RNA biosynthesis.RNA polymerase II-dependent transcription.transcription initiation.TFIIe basal transcription factor heterodimer.subunit alpha	CRO_T019122	Transcript	subunit alpha of TFIIe basal transcription factor complex	0.7	1	0	0.7		#N/A
15.3.5.4.2	RNA biosynthesis.RNA polymerase II-dependent transcription.transcription initiation.TFIIe basal transcription factor heterodimer.subunit beta	CRO_T009856	Transcript	subunit beta of TFIIe basal transcription factor complex	0	0	-0.4	0		#N/A
15.3.5.4.2	RNA biosynthesis.RNA polymerase II-dependent transcription.transcription initiation.TFIIe basal transcription factor heterodimer.subunit beta	CRO_T013740	Transcript	subunit beta of TFIIe basal transcription factor complex	0	0	0.7	0		#N/A
15.3.5.5.2	RNA biosynthesis.RNA polymerase II-dependent transcription.transcription initiation.TFIIf basal transcription factor heterodimer.subunit beta	CRO_T030515	Transcript	subunit beta of TFIIf basal transcription factor complex	0	0	0.3	0.3		#N/A
15.3.5.5.2	RNA biosynthesis.RNA polymerase II-dependent transcription.transcription initiation.TFIIf basal transcription factor heterodimer.subunit beta	CRO_T030331	Transcript	subunit beta of TFIIf basal transcription factor complex	0	0	0	0.4		#N/A
15.3.5.6.1.2	RNA biosynthesis.RNA polymerase II-dependent transcription.transcription initiation.TFIIh basal transcription factor complex.core module.component SSL1	CRO_T008713	Transcript	component SSL1 of TFIIh basal transcription factor complex	0	0	0.6	0.6		#N/A
15.3.5.6.1.6	RNA biosynthesis.RNA polymerase II-dependent transcription.transcription initiation.TFIIh basal transcription factor complex.core module.component TFB4	CRO_T006648	Transcript	component TFB4 of TFIIh basal transcription factor complex	0	0	0.4	0.4		#N/A
15.3.5.6.2.3	RNA biosynthesis.RNA polymerase II-dependent transcription.transcription initiation.TFIIh basal transcription factor complex.CAK kinase module.scaffolding component TFB3	CRO_T007231	Transcript	component TFB3 of TFIIh basal transcription factor complex	0	0	0	-0.5		#N/A
15.3.5.7.1.1	RNA biosynthesis.RNA polymerase II-dependent transcription.transcription initiation.TATA box-binding protein (TBP) regulation.NC2 regulator heterodimer.component alpha	CRO_T016115	Transcript	component alpha of TATA box-binding protein NC2 regulator complex	0	0	-0.5	-0.5		#N/A
15.3.5.7.1.1	RNA biosynthesis.RNA polymerase II-dependent transcription.transcription initiation.TATA box-binding protein (TBP) regulation.NC2 regulator heterodimer.component alpha	CRO_T016116	Transcript	component alpha of TATA box-binding protein NC2 regulator complex	0	0	0	-0.4		#N/A
15.3.5.8.1	RNA biosynthesis.RNA polymerase II-dependent transcription.transcription initiation.SNAP snRNA transcription factor complex.component SNAPC1	CRO_T008030	Transcript	component SNAPC1 of SNAP snRNA transcription factor complex	0	0	0.3	0.4		#N/A
15.3.5.8.3	RNA biosynthesis.RNA polymerase II-dependent transcription.transcription initiation.SNAP snRNA transcription factor complex.component SNAPC4	CRO_T011389	Transcript	component SNAPC4 of SNAP snRNA transcription factor complex	0	0	-0.6	-0.5		#N/A
15.3.6.1.1	RNA biosynthesis.RNA polymerase II-dependent transcription.transcription elongation.PAF1C transcription initiation and elongation complex.component ELF7/PAF1	CRO_T021766	Transcript	component ELF7/PAF1 of PAF1C transcription initiation and elongation complex	0	0	-0.3	0		#N/A
15.3.6.1.3	RNA biosynthesis.RNA polymerase II-dependent transcription.transcription elongation.PAF1C transcription initiation and elongation complex.component VIP5/RTF1	CRO_T003811	Transcript	component VIP5/RTF1 of PAF1C transcription initiation and elongation complex	0	0	-0.5	-0.6		#N/A
15.3.6.1.4	RNA biosynthesis.RNA polymerase II-dependent transcription.transcription elongation.PAF1C transcription initiation and elongation complex.component VIP6/CTR9	CRO_T022704	Transcript	component VIP6/CTR9 of PAF1C transcription initiation and elongation complex	0	0	-0.3	-0.4		#N/A
15.3.6.1.5	RNA biosynthesis.RNA polymerase II-dependent transcription.transcription elongation.PAF1C transcription initiation and elongation complex.component CDC73/PHP	CRO_T020773	Transcript	component CDC73/PHP of PAF1C transcription initiation and elongation complex	0	0	-0.3	0		#N/A
15.3.6.2.4	RNA biosynthesis.RNA polymerase II-dependent transcription.transcription elongation.ELONGATOR transcription elongation complex.component ELP4	CRO_T006512	Transcript	component ELP4 of ELONGATOR transcription elongation complex	0	0	0.5	0		#N/A
15.3.6.2.6	RNA biosynthesis.RNA polymerase II-dependent transcription.transcription elongation.ELONGATOR transcription elongation complex.component ELP6	CRO_T021656	Transcript	component ELP6 of ELONGATOR transcription elongation complex	-1.2	-1	0	-1		#N/A
15.3.6.3.1	RNA biosynthesis.RNA polymerase II-dependent transcription.transcription elongation.SPT4-SPT5 transcription elongation complex.component SPT4	CRO_T014392	Transcript	component SPT4 of SPT4/5 transcription elongation factor complex	0	0	0	-0.3		#N/A
15.3.6.4.1	RNA biosynthesis.RNA polymerase II-dependent transcription.transcription elongation.SPT6-IWS1 transcription elongation complex.component SPT6	CRO_T023401	Transcript	component SPT6 of SPT6-IWS1 transcription elongation complex	0	0	-0.3	0	y	#N/A
15.3.6.4.2	RNA biosynthesis.RNA polymerase II-dependent transcription.transcription elongation.SPT6-IWS1 transcription elongation complex.component IWS1	CRO_T020917	Transcript	component IWS1 of SPT6-IWS1 transcription elongation complex	0	0.6	-0.3	0		CRO_T020917
15.3.7.2.1	RNA biosynthesis.RNA polymerase II-dependent transcription.transcription termination.R-loop removal.R-loop reader protein (ALBA1/2)	CRO_T030281	Transcript	R-loop reader protein (ALBA1/2)	0	0	0.4	0.3		#N/A
15.3.7.2.3	RNA biosynthesis.RNA polymerase II-dependent transcription.transcription termination.R-loop removal.type-1A topoisomerase (TOP3b)	CRO_T014598	Transcript	type-1A topoisomerase TOP3b	0	0	-0.4	-0.4		#N/A
15.4.2	RNA biosynthesis.RNA polymerase III-dependent transcription.transcription factor (TFIIIa)	CRO_T026130	Transcript	transcription factor (TFIIIa)	0	0	-0.4	-0.4		#N/A
15.4.2	RNA biosynthesis.RNA polymerase III-dependent transcription.transcription factor (TFIIIa)	CRO_T003888	Transcript	transcription factor (TFIIIa)	0	0	-0.7	-0.9		#N/A
15.4.4.1	RNA biosynthesis.RNA polymerase III-dependent transcription.TFIIIc transcription factor complex.component TFC1/Tau95	CRO_T008902	Transcript	component TFC1/Tau95 of TFIIIc transcription factor complex	0	0	-0.3	-0.4		#N/A
15.4.4.3	RNA biosynthesis.RNA polymerase III-dependent transcription.TFIIIc transcription factor complex.promotor-binding component TFC3	CRO_T009472	Transcript	promotor-binding component TFC3 of TFIIIc transcription factor complex	0	0	0	1.7		#N/A
15.4.4.4	RNA biosynthesis.RNA polymerase III-dependent transcription.TFIIIc transcription factor complex.component TFC4/Tau131	CRO_T017997	Transcript	component TFC4/Tau131 of TFIIIc transcription factor complex	0	0	0	-0.5		#N/A
15.4.4.4	RNA biosynthesis.RNA polymerase III-dependent transcription.TFIIIc transcription factor complex.component TFC4/Tau131	CRO_T013929	Transcript	component TFC4/Tau131 of TFIIIc transcription factor complex	0	0	0.5	0		#N/A
15.4.4.5	RNA biosynthesis.RNA polymerase III-dependent transcription.TFIIIc transcription factor complex.component TFC7/Tau55	CRO_T015052	Transcript	component TFC7/Tau55 of TFIIIc transcription factor complex	1.3	1.5	1.2	2.4		#N/A
15.4.5.2	RNA biosynthesis.RNA polymerase III-dependent transcription.TFIIIe transcription factor complex.component RPC34	CRO_T003765	Transcript	component RPC34 of TFIIIe transcription factor complex	0	0	-0.5	-0.7		#N/A
15.4.6.1	RNA biosynthesis.RNA polymerase III-dependent transcription.TFIIIf transcription factor heterodimer.small subunit	CRO_T006079	Transcript	small subunit of TFIIIf transcription factor complex	0	0	0	-0.2		#N/A
15.4.6.1	RNA biosynthesis.RNA polymerase III-dependent transcription.TFIIIf transcription factor heterodimer.small subunit	CRO_T033317	Transcript	small subunit of TFIIIf transcription factor complex	0	-0.7	0.4	0		#N/A
15.4.6.2	RNA biosynthesis.RNA polymerase III-dependent transcription.TFIIIf transcription factor heterodimer.large subunit	CRO_T032723	Transcript	large subunit of TFIIIf transcription factor complex	0	0	0	-0.4		#N/A
15.5.1.1	RNA biosynthesis.transcriptional regulation.C2C2 transcription factor superfamily.transcription factor (BBX-DBB)	CRO_T012777	Transcript	transcription factor (BBX-DBB)	0	0	-1	-1.5		#N/A
15.5.1.1	RNA biosynthesis.transcriptional regulation.C2C2 transcription factor superfamily.transcription factor (BBX-DBB)	CRO_T024027	Transcript	transcription factor (BBX-DBB)	-1.3	0	0	0		#N/A
15.5.1.2	RNA biosynthesis.transcriptional regulation.C2C2 transcription factor superfamily.transcription factor (BBX-CO)	CRO_T020625	Transcript	transcription factor (BBX-CO)	0	-1.3	1	0		#N/A
15.5.1.2	RNA biosynthesis.transcriptional regulation.C2C2 transcription factor superfamily.transcription factor (BBX-CO)	CRO_T023779	Transcript	transcription factor (BBX-CO)	0	0	0	0.4		#N/A
15.5.1.2	RNA biosynthesis.transcriptional regulation.C2C2 transcription factor superfamily.transcription factor (BBX-CO)	CRO_T013031	Transcript	transcription factor (BBX-CO)	0	0	-2.7	-4		#N/A
15.5.1.2	RNA biosynthesis.transcriptional regulation.C2C2 transcription factor superfamily.transcription factor (BBX-CO)	CRO_T026054	Transcript	transcription factor (BBX-CO)	-1.4	0	0	0		CRO_T026054
15.5.1.2	RNA biosynthesis.transcriptional regulation.C2C2 transcription factor superfamily.transcription factor (BBX-CO)	CRO_T001454	Transcript	transcription factor (BBX-CO)	0	0	-0.8	-0.9		#N/A
15.5.1.2	RNA biosynthesis.transcriptional regulation.C2C2 transcription factor superfamily.transcription factor (BBX-CO)	CRO_T010918	Transcript	transcription factor (BBX-CO)	0	0	-0.9	-1.1		#N/A
15.5.1.2	RNA biosynthesis.transcriptional regulation.C2C2 transcription factor superfamily.transcription factor (BBX-CO)	CRO_T023802	Transcript	transcription factor (BBX-CO)	0	0	1	1		#N/A
15.5.1.3	RNA biosynthesis.transcriptional regulation.C2C2 transcription factor superfamily.transcription factor (GATA)	CRO_T000753	Transcript	transcription factor (GATA)	-1.7	-2	1.5	0		#N/A
15.5.1.3	RNA biosynthesis.transcriptional regulation.C2C2 transcription factor superfamily.transcription factor (GATA)	CRO_T013147	Transcript	transcription factor (GATA)	0	-1.3	0	0		#N/A
15.5.1.3	RNA biosynthesis.transcriptional regulation.C2C2 transcription factor superfamily.transcription factor (GATA)	CRO_T020471	Transcript	transcription factor (GATA)	-0.5	0	0.3	-0.4		#N/A
15.5.1.3	RNA biosynthesis.transcriptional regulation.C2C2 transcription factor superfamily.transcription factor (GATA)	CRO_T033130	Transcript	transcription factor (GATA)	0	0	0	0.3		#N/A
15.5.1.3	RNA biosynthesis.transcriptional regulation.C2C2 transcription factor superfamily.transcription factor (GATA)	CRO_T010659	Transcript	transcription factor (GATA)	0	-1.4	1	0.6		#N/A
15.5.1.3	RNA biosynthesis.transcriptional regulation.C2C2 transcription factor superfamily.transcription factor (GATA)	CRO_T030690	Transcript	transcription factor (GATA)	0	0	0	-0.5		#N/A
15.5.1.3	RNA biosynthesis.transcriptional regulation.C2C2 transcription factor superfamily.transcription factor (GATA)	CRO_T007374	Transcript	transcription factor (GATA)	-2.9	-3.3	0	-0.9		#N/A
15.5.1.4	RNA biosynthesis.transcriptional regulation.C2C2 transcription factor superfamily.transcription factor (YABBY)	CRO_T029765	Transcript	transcription factor (YABBY)	-0.8	0	-0.4	-1		#N/A
15.5.1.4	RNA biosynthesis.transcriptional regulation.C2C2 transcription factor superfamily.transcription factor (YABBY)	CRO_T017125	Transcript	transcription factor (YABBY)	-1.6	-1.4	-2.5	-2.6		#N/A
15.5.1.4	RNA biosynthesis.transcriptional regulation.C2C2 transcription factor superfamily.transcription factor (YABBY)	CRO_T000294	Transcript	transcription factor (YABBY)	0	-0.7	-0.4	-0.5		#N/A
15.5.1.5	RNA biosynthesis.transcriptional regulation.C2C2 transcription factor superfamily.transcription factor (DOF)	CRO_T006852	Transcript	transcription factor (DOF)	0	0	0	-1.3		#N/A
15.5.1.5	RNA biosynthesis.transcriptional regulation.C2C2 transcription factor superfamily.transcription factor (DOF)	CRO_T005793	Transcript	transcription factor (DOF)	-0.7	0	-1.7	-1.7		#N/A
15.5.1.5	RNA biosynthesis.transcriptional regulation.C2C2 transcription factor superfamily.transcription factor (DOF)	CRO_T008632	Transcript	transcription factor (DOF)	0	0	-0.6	-1		#N/A
15.5.1.5	RNA biosynthesis.transcriptional regulation.C2C2 transcription factor superfamily.transcription factor (DOF)	CRO_T026542	Transcript	transcription factor (DOF)	0.9	0	0.6	0.5		#N/A
15.5.1.5	RNA biosynthesis.transcriptional regulation.C2C2 transcription factor superfamily.transcription factor (DOF)	CRO_T022925	Transcript	transcription factor (DOF)	0	0	0.5	0		#N/A
15.5.1.5	RNA biosynthesis.transcriptional regulation.C2C2 transcription factor superfamily.transcription factor (DOF)	CRO_T012221	Transcript	transcription factor (DOF)	0	0	1.5	0		#N/A
15.5.1.5	RNA biosynthesis.transcriptional regulation.C2C2 transcription factor superfamily.transcription factor (DOF)	CRO_T006520	Transcript	transcription factor (DOF)	0	0	-0.7	-1.2		#N/A
15.5.1.5	RNA biosynthesis.transcriptional regulation.C2C2 transcription factor superfamily.transcription factor (DOF)	CRO_T007715	Transcript	transcription factor (DOF)	0	0	-1.4	-2.5		#N/A
15.5.1.5	RNA biosynthesis.transcriptional regulation.C2C2 transcription factor superfamily.transcription factor (DOF)	CRO_T005849	Transcript	transcription factor (DOF)	2.2	0	-1.6	0		#N/A
15.5.1.5	RNA biosynthesis.transcriptional regulation.C2C2 transcription factor superfamily.transcription factor (DOF)	CRO_T016708	Transcript	transcription factor (DOF)	0	0	-1.9	-2.3		#N/A
15.5.1.5	RNA biosynthesis.transcriptional regulation.C2C2 transcription factor superfamily.transcription factor (DOF)	CRO_T004407	Transcript	transcription factor (DOF)	0	0	-1.9	-9.7		#N/A
15.5.1.5	RNA biosynthesis.transcriptional regulation.C2C2 transcription factor superfamily.transcription factor (DOF)	CRO_T004409	Transcript	transcription factor (DOF)	0	0	0	-0.5		#N/A
15.5.1.5	RNA biosynthesis.transcriptional regulation.C2C2 transcription factor superfamily.transcription factor (DOF)	CRO_T032296	Transcript	transcription factor (DOF)	1.5	0	2.8	2.1		#N/A
15.5.1.5	RNA biosynthesis.transcriptional regulation.C2C2 transcription factor superfamily.transcription factor (DOF)	CRO_T014097	Transcript	transcription factor (DOF)	2	1.7	0	-0.8		#N/A
15.5.1.5	RNA biosynthesis.transcriptional regulation.C2C2 transcription factor superfamily.transcription factor (DOF)	CRO_T006511	Transcript	transcription factor (DOF)	0	0	0	-1.2		#N/A
15.5.1.5	RNA biosynthesis.transcriptional regulation.C2C2 transcription factor superfamily.transcription factor (DOF)	CRO_T032453	Transcript	transcription factor (DOF)	0.8	0.9	0.7	0.4		#N/A
15.5.1.5	RNA biosynthesis.transcriptional regulation.C2C2 transcription factor superfamily.transcription factor (DOF)	CRO_T022665	Transcript	transcription factor (DOF)	0	0	3.4	2		#N/A
15.5.1.5	RNA biosynthesis.transcriptional regulation.C2C2 transcription factor superfamily.transcription factor (DOF)	CRO_T003461	Transcript	transcription factor (DOF)	1.7	0	0.7	0		#N/A
15.5.1.5	RNA biosynthesis.transcriptional regulation.C2C2 transcription factor superfamily.transcription factor (DOF)	CRO_T025960	Transcript	transcription factor (DOF)	0	0	0.7	1.8		#N/A
15.5.2.1	RNA biosynthesis.transcriptional regulation.MYB transcription factor superfamily.transcription factor (MYB)	CRO_T008642	Transcript	transcription factor (MYB)	0	0	3	3.9		#N/A
15.5.2.1	RNA biosynthesis.transcriptional regulation.MYB transcription factor superfamily.transcription factor (MYB)	CRO_T024415	Transcript	transcription factor (MYB)	3.8	0	0	5.7		#N/A
15.5.2.1	RNA biosynthesis.transcriptional regulation.MYB transcription factor superfamily.transcription factor (MYB)	CRO_T031215	Transcript	transcription factor (MYB)	0	0	6	0	y	#N/A
15.5.2.1	RNA biosynthesis.transcriptional regulation.MYB transcription factor superfamily.transcription factor (MYB)	CRO_T018593	Transcript	transcription factor (MYB)	0	0	0	0.4		CRO_T018593
15.5.2.1	RNA biosynthesis.transcriptional regulation.MYB transcription factor superfamily.transcription factor (MYB)	CRO_T017705	Transcript	transcription factor (MYB)	0	0	0	-0.5		#N/A
15.5.2.1	RNA biosynthesis.transcriptional regulation.MYB transcription factor superfamily.transcription factor (MYB)	CRO_T018795	Transcript	transcription factor (MYB)	0	-3	4.6	4.2		#N/A
15.5.2.1	RNA biosynthesis.transcriptional regulation.MYB transcription factor superfamily.transcription factor (MYB)	CRO_T008908	Transcript	transcription factor (MYB)	0	0	-1.4	-1.3		#N/A
15.5.2.1	RNA biosynthesis.transcriptional regulation.MYB transcription factor superfamily.transcription factor (MYB)	CRO_T001422	Transcript	transcription factor (MYB)	2.1	0	0	0		#N/A
15.5.2.1	RNA biosynthesis.transcriptional regulation.MYB transcription factor superfamily.transcription factor (MYB)	CRO_T016106	Transcript	transcription factor (MYB)	0.9	0	0	0		#N/A
15.5.2.1	RNA biosynthesis.transcriptional regulation.MYB transcription factor superfamily.transcription factor (MYB)	CRO_T000536	Transcript	transcription factor (MYB)	0	-1.3	1.1	1.2		#N/A
15.5.2.1	RNA biosynthesis.transcriptional regulation.MYB transcription factor superfamily.transcription factor (MYB)	CRO_T025186	Transcript	transcription factor (MYB)	-1	0	-0.6	-1.2		#N/A
15.5.2.1	RNA biosynthesis.transcriptional regulation.MYB transcription factor superfamily.transcription factor (MYB)	CRO_T024584	Transcript	transcription factor (MYB)	-0.8	-1	0	0		#N/A
15.5.2.1	RNA biosynthesis.transcriptional regulation.MYB transcription factor superfamily.transcription factor (MYB)	CRO_T012576	Transcript	transcription factor (MYB)	0	0	-0.9	-0.9		#N/A
15.5.2.1	RNA biosynthesis.transcriptional regulation.MYB transcription factor superfamily.transcription factor (MYB)	CRO_T018054	Transcript	transcription factor (MYB)	-1.7	-1.5	0.9	0	y	#N/A
15.5.2.1	RNA biosynthesis.transcriptional regulation.MYB transcription factor superfamily.transcription factor (MYB)	CRO_T001022	Transcript	transcription factor (MYB)	0	-1.4	0	-1.1		CRO_T001022
15.5.2.1	RNA biosynthesis.transcriptional regulation.MYB transcription factor superfamily.transcription factor (MYB)	CRO_T014786	Transcript	transcription factor (MYB)	2.2	1.6	0	1.3		#N/A
15.5.2.1	RNA biosynthesis.transcriptional regulation.MYB transcription factor superfamily.transcription factor (MYB)	CRO_T028111	Transcript	transcription factor (MYB)	3.1	2.2	2.2	3.7	y	#N/A
15.5.2.1	RNA biosynthesis.transcriptional regulation.MYB transcription factor superfamily.transcription factor (MYB)	CRO_T027906	Transcript	transcription factor (MYB)	0	0	1.4	0		CRO_T027906
15.5.2.1	RNA biosynthesis.transcriptional regulation.MYB transcription factor superfamily.transcription factor (MYB)	CRO_T013567	Transcript	transcription factor (MYB)	0	0	0	0.6		#N/A
15.5.2.1	RNA biosynthesis.transcriptional regulation.MYB transcription factor superfamily.transcription factor (MYB)	CRO_T033005	Transcript	transcription factor (MYB)	0	-1.8	-2.8	-3.8		#N/A
15.5.2.1	RNA biosynthesis.transcriptional regulation.MYB transcription factor superfamily.transcription factor (MYB)	CRO_T003734	Transcript	transcription factor (MYB)	2.3	0	3	1.9		#N/A
15.5.2.1	RNA biosynthesis.transcriptional regulation.MYB transcription factor superfamily.transcription factor (MYB)	CRO_T007250	Transcript	transcription factor (MYB)	0.8	0	1.7	1.4		#N/A
15.5.2.1	RNA biosynthesis.transcriptional regulation.MYB transcription factor superfamily.transcription factor (MYB)	CRO_T025074	Transcript	transcription factor (MYB)	4.5	0	2.9	2.5		#N/A
15.5.2.1	RNA biosynthesis.transcriptional regulation.MYB transcription factor superfamily.transcription factor (MYB)	CRO_T006319	Transcript	transcription factor (MYB)	0	0	-0.8	-0.6		#N/A
15.5.2.1	RNA biosynthesis.transcriptional regulation.MYB transcription factor superfamily.transcription factor (MYB)	CRO_T032708	Transcript	transcription factor (MYB)	0	0	0	-2.1		#N/A
15.5.2.1	RNA biosynthesis.transcriptional regulation.MYB transcription factor superfamily.transcription factor (MYB)	CRO_T030646	Transcript	transcription factor (MYB)	1	1.1	1.1	1.1		#N/A
15.5.2.1	RNA biosynthesis.transcriptional regulation.MYB transcription factor superfamily.transcription factor (MYB)	CRO_T017342	Transcript	transcription factor (MYB)	0.6	1.1	1.2	0.9	y	#N/A
15.5.2.1	RNA biosynthesis.transcriptional regulation.MYB transcription factor superfamily.transcription factor (MYB)	CRO_T025193	Transcript	transcription factor (MYB)	0	0	0.8	0.9	y	CRO_T025193
15.5.2.2	RNA biosynthesis.transcriptional regulation.MYB transcription factor superfamily.transcription factor (MYB-related)	CRO_T020162	Transcript	transcription factor (MYB-related)	0	0	-1.1	-1.3		CRO_T020162
15.5.2.2	RNA biosynthesis.transcriptional regulation.MYB transcription factor superfamily.transcription factor (MYB-related)	CRO_T001673	Transcript	transcription factor (MYB-related)	0	0	-0.2	0		#N/A
15.5.2.2	RNA biosynthesis.transcriptional regulation.MYB transcription factor superfamily.transcription factor (MYB-related)	CRO_T024753	Transcript	transcription factor (MYB-related)	-1.3	-1	-1.5	-1.9		#N/A
15.5.2.2	RNA biosynthesis.transcriptional regulation.MYB transcription factor superfamily.transcription factor (MYB-related)	CRO_T019238	Transcript	transcription factor (MYB-related)	0.9	0.8	0	0		#N/A
15.5.2.2	RNA biosynthesis.transcriptional regulation.MYB transcription factor superfamily.transcription factor (MYB-related)	CRO_T031221	Transcript	transcription factor (MYB-related)	0	0	-1.4	-1.7		#N/A
15.5.2.2	RNA biosynthesis.transcriptional regulation.MYB transcription factor superfamily.transcription factor (MYB-related)	CRO_T014307	Transcript	transcription factor (MYB-related)	0	0	0.4	0.6		#N/A
15.5.2.2	RNA biosynthesis.transcriptional regulation.MYB transcription factor superfamily.transcription factor (MYB-related)	CRO_T014311	Transcript	transcription factor (MYB-related)	0	0	0.8	0.7		#N/A
15.5.2.2	RNA biosynthesis.transcriptional regulation.MYB transcription factor superfamily.transcription factor (MYB-related)	CRO_T032202	Transcript	transcription factor (MYB-related)	1.1	1	0.4	0.5		#N/A
15.5.2.2	RNA biosynthesis.transcriptional regulation.MYB transcription factor superfamily.transcription factor (MYB-related)	CRO_T013648	Transcript	transcription factor (MYB-related)	-1.5	-1.1	-1.4	-2.6		#N/A
15.5.2.2	RNA biosynthesis.transcriptional regulation.MYB transcription factor superfamily.transcription factor (MYB-related)	CRO_T010256	Transcript	transcription factor (MYB-related)	1.4	1	0.8	-0.5		#N/A
15.5.2.2	RNA biosynthesis.transcriptional regulation.MYB transcription factor superfamily.transcription factor (MYB-related)	CRO_T000577	Transcript	transcription factor (MYB-related)	0	0	0	0.3		#N/A
15.5.2.2	RNA biosynthesis.transcriptional regulation.MYB transcription factor superfamily.transcription factor (MYB-related)	CRO_T028910	Transcript	transcription factor (MYB-related)	-1.9	-2.1	-1.2	-2.4		#N/A
15.5.2.2	RNA biosynthesis.transcriptional regulation.MYB transcription factor superfamily.transcription factor (MYB-related)	CRO_T004175	Transcript	transcription factor (MYB-related)	0	0	-0.4	-0.4		#N/A
15.5.2.2	RNA biosynthesis.transcriptional regulation.MYB transcription factor superfamily.transcription factor (MYB-related)	CRO_T004184	Transcript	transcription factor (MYB-related)	0	0	-0.4	0		#N/A
15.5.2.2	RNA biosynthesis.transcriptional regulation.MYB transcription factor superfamily.transcription factor (MYB-related)	CRO_T018690	Transcript	transcription factor (MYB-related)	0	1	-0.4	0.3		#N/A
15.5.2.2	RNA biosynthesis.transcriptional regulation.MYB transcription factor superfamily.transcription factor (MYB-related)	CRO_T007483	Transcript	transcription factor (MYB-related)	0	0	0.5	0.3		#N/A
15.5.2.2	RNA biosynthesis.transcriptional regulation.MYB transcription factor superfamily.transcription factor (MYB-related)	CRO_T012591	Transcript	transcription factor (MYB-related)	-2	-2.2	-1.3	-3		#N/A
15.5.2.2	RNA biosynthesis.transcriptional regulation.MYB transcription factor superfamily.transcription factor (MYB-related)	CRO_T020497	Transcript	transcription factor (MYB-related)	-4.1	-4.4	0	0		#N/A
15.5.2.2	RNA biosynthesis.transcriptional regulation.MYB transcription factor superfamily.transcription factor (MYB-related)	CRO_T025836	Transcript	transcription factor (MYB-related)	1.5	1.2	0	0		#N/A
15.5.2.2	RNA biosynthesis.transcriptional regulation.MYB transcription factor superfamily.transcription factor (MYB-related)	CRO_T028221	Transcript	transcription factor (MYB-related)	0	0	0	-0.3		#N/A
15.5.2.2	RNA biosynthesis.transcriptional regulation.MYB transcription factor superfamily.transcription factor (MYB-related)	CRO_T022175	Transcript	transcription factor (MYB-related)	-1.3	-1.1	0.9	-0.4		#N/A
15.5.2.2	RNA biosynthesis.transcriptional regulation.MYB transcription factor superfamily.transcription factor (MYB-related)	CRO_T010968	Transcript	transcription factor (MYB-related)	0	0	-0.4	-0.4		#N/A
15.5.2.2	RNA biosynthesis.transcriptional regulation.MYB transcription factor superfamily.transcription factor (MYB-related)	CRO_T012900	Transcript	transcription factor (MYB-related)	0	0	0.3	0		#N/A
15.5.2.2	RNA biosynthesis.transcriptional regulation.MYB transcription factor superfamily.transcription factor (MYB-related)	CRO_T003111	Transcript	transcription factor (MYB-related)	0	0	-0.5	-1.4		#N/A
15.5.2.2	RNA biosynthesis.transcriptional regulation.MYB transcription factor superfamily.transcription factor (MYB-related)	CRO_T017939	Transcript	transcription factor (MYB-related)	0	0	0.4	0.4		#N/A
15.5.2.2	RNA biosynthesis.transcriptional regulation.MYB transcription factor superfamily.transcription factor (MYB-related)	CRO_T014256	Transcript	transcription factor (MYB-related)	-0.6	0	0	0		#N/A
15.5.2.2	RNA biosynthesis.transcriptional regulation.MYB transcription factor superfamily.transcription factor (MYB-related)	CRO_T013158	Transcript	transcription factor (MYB-related)	0	0	-1.6	-1.7		#N/A
15.5.2.2	RNA biosynthesis.transcriptional regulation.MYB transcription factor superfamily.transcription factor (MYB-related)	CRO_T033484	Transcript	transcription factor (MYB-related)	-4.6	-4.6	-7.8	-9.7		#N/A
15.5.2.3	RNA biosynthesis.transcriptional regulation.MYB transcription factor superfamily.transcription factor (GARP)	CRO_T015920	Transcript	G2-like GARP transcription factor	0	0	-1	-1.6		#N/A
15.5.3.1	RNA biosynthesis.transcriptional regulation.Homeobox transcription factor superfamily.transcription factor (HD-ZIP I/II)	CRO_T002679	Transcript	transcription factor (HD-ZIP I/II)	0	0	1.8	2.7		#N/A
15.5.3.1	RNA biosynthesis.transcriptional regulation.Homeobox transcription factor superfamily.transcription factor (HD-ZIP I/II)	CRO_T025953	Transcript	transcription factor (HD-ZIP I/II)	0	0	-1	-1.2		#N/A
15.5.3.1	RNA biosynthesis.transcriptional regulation.Homeobox transcription factor superfamily.transcription factor (HD-ZIP I/II)	CRO_T033091	Transcript	transcription factor (HD-ZIP I/II)	0	0	2.4	1.5		#N/A
15.5.3.1	RNA biosynthesis.transcriptional regulation.Homeobox transcription factor superfamily.transcription factor (HD-ZIP I/II)	CRO_T026277	Transcript	transcription factor (HD-ZIP I/II)	2.1	2.2	0.8	1.2		#N/A
15.5.3.1	RNA biosynthesis.transcriptional regulation.Homeobox transcription factor superfamily.transcription factor (HD-ZIP I/II)	CRO_T002199	Transcript	transcription factor (HD-ZIP I/II)	3.9	4.4	2.7	4		#N/A
15.5.3.1	RNA biosynthesis.transcriptional regulation.Homeobox transcription factor superfamily.transcription factor (HD-ZIP I/II)	CRO_T028451	Transcript	transcription factor (HD-ZIP I/II)	6.5	5.7	4.9	5		#N/A
15.5.3.1	RNA biosynthesis.transcriptional regulation.Homeobox transcription factor superfamily.transcription factor (HD-ZIP I/II)	CRO_T001308	Transcript	transcription factor (HD-ZIP I/II)	1	0.9	0	0		#N/A
15.5.3.1	RNA biosynthesis.transcriptional regulation.Homeobox transcription factor superfamily.transcription factor (HD-ZIP I/II)	CRO_T026249	Transcript	transcription factor (HD-ZIP I/II)	5	4.5	1.7	1.2		#N/A
15.5.3.1	RNA biosynthesis.transcriptional regulation.Homeobox transcription factor superfamily.transcription factor (HD-ZIP I/II)	CRO_T017536	Transcript	transcription factor (HD-ZIP I/II)	0	0	3.6	2.7		#N/A
15.5.3.1	RNA biosynthesis.transcriptional regulation.Homeobox transcription factor superfamily.transcription factor (HD-ZIP I/II)	CRO_T023416	Transcript	transcription factor (HD-ZIP I/II)	0	-2.4	0	-3.6		#N/A
15.5.3.1	RNA biosynthesis.transcriptional regulation.Homeobox transcription factor superfamily.transcription factor (HD-ZIP I/II)	CRO_T013582	Transcript	transcription factor (HD-ZIP I/II)	0	0	-2.4	-2.9		#N/A
15.5.3.3	RNA biosynthesis.transcriptional regulation.Homeobox transcription factor superfamily.transcription factor (HD-ZIP IV)	CRO_T029122	Transcript	transcription factor (HD-ZIP IV)	0	0	-0.5	-0.8		#N/A
15.5.3.3	RNA biosynthesis.transcriptional regulation.Homeobox transcription factor superfamily.transcription factor (HD-ZIP IV)	CRO_T016724	Transcript	transcription factor (HD-ZIP IV)	-1.1	-0.8	-1.1	-1.4		#N/A
15.5.3.3	RNA biosynthesis.transcriptional regulation.Homeobox transcription factor superfamily.transcription factor (HD-ZIP IV)	CRO_T024142	Transcript	transcription factor (HD-ZIP IV)	0	0	-1	-1.8		#N/A
15.5.3.3	RNA biosynthesis.transcriptional regulation.Homeobox transcription factor superfamily.transcription factor (HD-ZIP IV)	CRO_T012968	Transcript	transcription factor (HD-ZIP IV)	0	0	-1.4	-1		#N/A
15.5.3.3	RNA biosynthesis.transcriptional regulation.Homeobox transcription factor superfamily.transcription factor (HD-ZIP IV)	CRO_T013526	Transcript	transcription factor (HD-ZIP IV)	0	0	0	0.5		#N/A
15.5.3.3	RNA biosynthesis.transcriptional regulation.Homeobox transcription factor superfamily.transcription factor (HD-ZIP IV)	CRO_T021335	Transcript	transcription factor (HD-ZIP IV)	0	0	-0.6	-0.4		#N/A
15.5.3.5	RNA biosynthesis.transcriptional regulation.Homeobox transcription factor superfamily.transcription factor (BEL)	CRO_T010703	Transcript	transcription factor (BEL)	0	0	-0.5	-0.8		#N/A
15.5.3.5	RNA biosynthesis.transcriptional regulation.Homeobox transcription factor superfamily.transcription factor (BEL)	CRO_T023128	Transcript	transcription factor (BEL)	0	0.8	-1.2	-1.2		#N/A
15.5.3.5	RNA biosynthesis.transcriptional regulation.Homeobox transcription factor superfamily.transcription factor (BEL)	CRO_T029551	Transcript	transcription factor (BEL)	0	0	-1.1	-1.1		#N/A
15.5.3.5	RNA biosynthesis.transcriptional regulation.Homeobox transcription factor superfamily.transcription factor (BEL)	CRO_T017376	Transcript	transcription factor (BEL)	0	0	-0.5	0		#N/A
15.5.3.5	RNA biosynthesis.transcriptional regulation.Homeobox transcription factor superfamily.transcription factor (BEL)	CRO_T007284	Transcript	transcription factor (BEL)	0	0	-0.8	-0.9		#N/A
15.5.3.5	RNA biosynthesis.transcriptional regulation.Homeobox transcription factor superfamily.transcription factor (BEL)	CRO_T033737	Transcript	transcription factor (BEL)	-1.4	-1	-0.4	-1.1		#N/A
15.5.3.5	RNA biosynthesis.transcriptional regulation.Homeobox transcription factor superfamily.transcription factor (BEL)	CRO_T017722	Transcript	transcription factor (BEL)	1	0.9	0	0.3	y	#N/A
15.5.3.5	RNA biosynthesis.transcriptional regulation.Homeobox transcription factor superfamily.transcription factor (BEL)	CRO_T013751	Transcript	transcription factor (BEL)	0	0.8	-0.4	0		CRO_T013751
15.5.3.5	RNA biosynthesis.transcriptional regulation.Homeobox transcription factor superfamily.transcription factor (BEL)	CRO_T002155	Transcript	transcription factor (BEL)	0	0	-0.7	-0.8		#N/A
15.5.3.6	RNA biosynthesis.transcriptional regulation.Homeobox transcription factor superfamily.transcription factor (WOX)	CRO_T006335	Transcript	transcription factor (WOX)	-1.9	-2.2	5.6	0		#N/A
15.5.3.6	RNA biosynthesis.transcriptional regulation.Homeobox transcription factor superfamily.transcription factor (WOX)	CRO_T032831	Transcript	transcription factor (WOX)	-0.8	-1	0.5	0.6		#N/A
15.5.3.7	RNA biosynthesis.transcriptional regulation.Homeobox transcription factor superfamily.transcription factor (HOX)	CRO_T003615	Transcript	HOX-like transcription factor	0	0	-0.4	-0.4		#N/A
15.5.3.9	RNA biosynthesis.transcriptional regulation.Homeobox transcription factor superfamily.transcription factor (LD)	CRO_T006324	Transcript	transcription factor (LD)	0	0	-0.4	0		#N/A
15.5.3.9	RNA biosynthesis.transcriptional regulation.Homeobox transcription factor superfamily.transcription factor (LD)	CRO_T021964	Transcript	transcription factor (LD)	0	0	-0.7	-0.5		#N/A
15.5.3.10	RNA biosynthesis.transcriptional regulation.Homeobox transcription factor superfamily.transcription factor (SAWADEE)	CRO_T004640	Transcript	transcription factor (SAWADEE)	0	0	0.6	0.8		#N/A
15.5.3.13	RNA biosynthesis.transcriptional regulation.Homeobox transcription factor superfamily.transcription factor (zf-HD)	CRO_T026545	Transcript	transcription factor (zf-HD)	-0.8	0	-0.4	-0.8		#N/A
15.5.3.13	RNA biosynthesis.transcriptional regulation.Homeobox transcription factor superfamily.transcription factor (zf-HD)	CRO_T026095	Transcript	transcription factor (zf-HD)	0	0	-0.4	-0.8		#N/A
15.5.3.13	RNA biosynthesis.transcriptional regulation.Homeobox transcription factor superfamily.transcription factor (zf-HD)	CRO_T019782	Transcript	transcription factor (zf-HD)	0	-1.3	0	0		#N/A
15.5.3.13	RNA biosynthesis.transcriptional regulation.Homeobox transcription factor superfamily.transcription factor (zf-HD)	CRO_T001488	Transcript	transcription factor (zf-HD)	0	0	0	-0.5		#N/A
15.5.3.13	RNA biosynthesis.transcriptional regulation.Homeobox transcription factor superfamily.transcription factor (zf-HD)	CRO_T009077	Transcript	transcription factor (zf-HD)	0	0	-0.5	-0.7		#N/A
15.5.3.13	RNA biosynthesis.transcriptional regulation.Homeobox transcription factor superfamily.transcription factor (zf-HD)	CRO_T003032	Transcript	transcription factor (zf-HD)	3.3	0	0	3.2		#N/A
15.5.3.13	RNA biosynthesis.transcriptional regulation.Homeobox transcription factor superfamily.transcription factor (zf-HD)	CRO_T033494	Transcript	transcription factor (zf-HD)	0	-1.8	-2	-2.9		#N/A
15.5.4.1	RNA biosynthesis.transcriptional regulation.bZIP transcription factor superfamily.transcription factor (bZIP)	CRO_T021933	Transcript	transcription factor (bZIP)	1	1	0	0		#N/A
15.5.4.1	RNA biosynthesis.transcriptional regulation.bZIP transcription factor superfamily.transcription factor (bZIP)	CRO_T016242	Transcript	transcription factor (bZIP)	0	0.6	0	0		#N/A
15.5.4.1	RNA biosynthesis.transcriptional regulation.bZIP transcription factor superfamily.transcription factor (bZIP)	CRO_T018526	Transcript	transcription factor (bZIP)	0	0	0.8	0.5		#N/A
15.5.4.1	RNA biosynthesis.transcriptional regulation.bZIP transcription factor superfamily.transcription factor (bZIP)	CRO_T032335	Transcript	transcription factor (bZIP)	0	0	-0.6	0		#N/A
15.5.4.1	RNA biosynthesis.transcriptional regulation.bZIP transcription factor superfamily.transcription factor (bZIP)	CRO_T031913	Transcript	transcription factor (bZIP)	0.8	0	1.1	0.9		#N/A
15.5.4.1	RNA biosynthesis.transcriptional regulation.bZIP transcription factor superfamily.transcription factor (bZIP)	CRO_T002932	Transcript	transcription factor (bZIP)	1.5	1.3	0	0		#N/A
15.5.4.1	RNA biosynthesis.transcriptional regulation.bZIP transcription factor superfamily.transcription factor (bZIP)	CRO_T013845	Transcript	transcription factor (bZIP)	0	0	0	-0.3		#N/A
15.5.4.1	RNA biosynthesis.transcriptional regulation.bZIP transcription factor superfamily.transcription factor (bZIP)	CRO_T008013	Transcript	transcription factor (bZIP)	-3.6	-4.8	0	-2.1		#N/A
15.5.4.1	RNA biosynthesis.transcriptional regulation.bZIP transcription factor superfamily.transcription factor (bZIP)	CRO_T022399	Transcript	transcription factor (bZIP)	2.6	2.6	4.2	3.3		#N/A
15.5.4.1	RNA biosynthesis.transcriptional regulation.bZIP transcription factor superfamily.transcription factor (bZIP)	CRO_T019083	Transcript	transcription factor (bZIP)	1.1	1	0	0		#N/A
15.5.4.1	RNA biosynthesis.transcriptional regulation.bZIP transcription factor superfamily.transcription factor (bZIP)	CRO_T017284	Transcript	transcription factor (bZIP)	-0.8	0	-0.7	-0.9		#N/A
15.5.4.1	RNA biosynthesis.transcriptional regulation.bZIP transcription factor superfamily.transcription factor (bZIP)	CRO_T007568	Transcript	transcription factor (bZIP)	2.7	0	1.3	0		#N/A
15.5.4.1	RNA biosynthesis.transcriptional regulation.bZIP transcription factor superfamily.transcription factor (bZIP)	CRO_T026163	Transcript	transcription factor (bZIP)	-1.6	-1.9	0	-1.8		#N/A
15.5.4.1	RNA biosynthesis.transcriptional regulation.bZIP transcription factor superfamily.transcription factor (bZIP)	CRO_T029187	Transcript	transcription factor (bZIP)	0	-0.9	0	-0.7		#N/A
15.5.4.1	RNA biosynthesis.transcriptional regulation.bZIP transcription factor superfamily.transcription factor (bZIP)	CRO_T031640	Transcript	transcription factor (bZIP)	0	0	-0.3	0		#N/A
15.5.4.1	RNA biosynthesis.transcriptional regulation.bZIP transcription factor superfamily.transcription factor (bZIP)	CRO_T012174	Transcript	transcription factor (bZIP)	2	1.7	0	-0.8		#N/A
15.5.4.1	RNA biosynthesis.transcriptional regulation.bZIP transcription factor superfamily.transcription factor (bZIP)	CRO_T007209	Transcript	transcription factor (bZIP)	1.3	1.2	0	0		#N/A
15.5.4.1	RNA biosynthesis.transcriptional regulation.bZIP transcription factor superfamily.transcription factor (bZIP)	CRO_T014364	Transcript	transcription factor (bZIP)	0.6	0	0	0		#N/A
15.5.4.1	RNA biosynthesis.transcriptional regulation.bZIP transcription factor superfamily.transcription factor (bZIP)	CRO_T007285	Transcript	transcription factor (bZIP)	0	0	0.2	0.7		#N/A
15.5.4.1	RNA biosynthesis.transcriptional regulation.bZIP transcription factor superfamily.transcription factor (bZIP)	CRO_T016489	Transcript	transcription factor (bZIP)	-1.2	-1.6	0.6	0		#N/A
15.5.4.1	RNA biosynthesis.transcriptional regulation.bZIP transcription factor superfamily.transcription factor (bZIP)	CRO_T001597	Transcript	transcription factor (bZIP)	2.5	2	1.5	1		#N/A
15.5.4.1	RNA biosynthesis.transcriptional regulation.bZIP transcription factor superfamily.transcription factor (bZIP)	CRO_T023776	Transcript	transcription factor (bZIP)	1.4	1.6	0.5	0		#N/A
15.5.4.1	RNA biosynthesis.transcriptional regulation.bZIP transcription factor superfamily.transcription factor (bZIP)	CRO_T026819	Transcript	transcription factor (bZIP)	-1	0	-0.4	-0.3		#N/A
15.5.4.1	RNA biosynthesis.transcriptional regulation.bZIP transcription factor superfamily.transcription factor (bZIP)	CRO_T012510	Transcript	transcription factor (bZIP)	0	0	1.5	1.3		#N/A
15.5.4.1	RNA biosynthesis.transcriptional regulation.bZIP transcription factor superfamily.transcription factor (bZIP)	CRO_T023593	Transcript	transcription factor (bZIP)	1.6	1.5	0	0		#N/A
15.5.4.1	RNA biosynthesis.transcriptional regulation.bZIP transcription factor superfamily.transcription factor (bZIP)	CRO_T017095	Transcript	transcription factor (bZIP)	0	0	-1.5	-1.6		#N/A
15.5.4.1	RNA biosynthesis.transcriptional regulation.bZIP transcription factor superfamily.transcription factor (bZIP)	CRO_T002485	Transcript	transcription factor (bZIP)	0	0	0.5	0		#N/A
15.5.4.1	RNA biosynthesis.transcriptional regulation.bZIP transcription factor superfamily.transcription factor (bZIP)	CRO_T029233	Transcript	transcription factor (bZIP)	3	0	0	0		#N/A
15.5.4.1	RNA biosynthesis.transcriptional regulation.bZIP transcription factor superfamily.transcription factor (bZIP)	CRO_T014145	Transcript	transcription factor (bZIP)	0	0	-0.6	0		#N/A
15.5.4.3	RNA biosynthesis.transcriptional regulation.bZIP transcription factor superfamily.transcription factor (bZIP19|23|24)	CRO_T023255	Transcript	transcription factor (bZIP19/23/24)	0	0.6	0.5	0.7		#N/A
15.5.4.3	RNA biosynthesis.transcriptional regulation.bZIP transcription factor superfamily.transcription factor (bZIP19|23|24)	CRO_T017095	Transcript	transcription factor (bZIP19/23/24)	0	0	-1.5	-1.6		#N/A
15.5.4.5	RNA biosynthesis.transcriptional regulation.bZIP transcription factor superfamily.transcription factor (DOG)	CRO_T003305	Transcript	transcription factor (DOG)	-1.9	-1.9	0	1.7		#N/A
15.5.4.5	RNA biosynthesis.transcriptional regulation.bZIP transcription factor superfamily.transcription factor (DOG)	CRO_T017676	Transcript	transcription factor (DOG)	0	0	-1	-1		#N/A
15.5.4.5	RNA biosynthesis.transcriptional regulation.bZIP transcription factor superfamily.transcription factor (DOG)	CRO_T017678	Transcript	transcription factor (DOG)	5.5	4.8	4.3	7		#N/A
15.5.4.5	RNA biosynthesis.transcriptional regulation.bZIP transcription factor superfamily.transcription factor (DOG)	CRO_T018100	Transcript	transcription factor (DOG)	2.6	0	1.6	0		#N/A
15.5.4.5	RNA biosynthesis.transcriptional regulation.bZIP transcription factor superfamily.transcription factor (DOG)	CRO_T014741	Transcript	transcription factor (DOG)	0	0	0.9	0.6		#N/A
15.5.4.6	RNA biosynthesis.transcriptional regulation.bZIP transcription factor superfamily.transcription factor (HY5)	CRO_T031913	Transcript	transcription factor (HY5)	0.8	0	1.1	0.9		#N/A
15.5.4.7.1	RNA biosynthesis.transcriptional regulation.bZIP transcription factor superfamily.TGA transcription factor activity.transcription factor (TGA)	CRO_T019083	Transcript	transcription factor (TGA)	1.1	1	0	0	y	#N/A
15.5.4.7.1	RNA biosynthesis.transcriptional regulation.bZIP transcription factor superfamily.TGA transcription factor activity.transcription factor (TGA)	CRO_T013607	Transcript	transcription factor (TGA)	0	0	0.4	0.9		CRO_T013607
15.5.4.7.1	RNA biosynthesis.transcriptional regulation.bZIP transcription factor superfamily.TGA transcription factor activity.transcription factor (TGA)	CRO_T008117	Transcript	transcription factor (TGA)	1.4	1.3	-0.3	0		#N/A
15.5.4.7.1	RNA biosynthesis.transcriptional regulation.bZIP transcription factor superfamily.TGA transcription factor activity.transcription factor (TGA)	CRO_T015815	Transcript	transcription factor (TGA)	0	0	3	3		#N/A
15.5.5.1	RNA biosynthesis.transcriptional regulation.B3 transcription factor superfamily.transcription factor (ARF)	CRO_T013587	Transcript	transcription factor (ARF)	0	0	0.6	1.3		#N/A
15.5.5.1	RNA biosynthesis.transcriptional regulation.B3 transcription factor superfamily.transcription factor (ARF)	CRO_T007962	Transcript	transcription factor (ARF)	-1	-1.8	-1.3	-2	y	#N/A
15.5.5.1	RNA biosynthesis.transcriptional regulation.B3 transcription factor superfamily.transcription factor (ARF)	CRO_T027146	Transcript	transcription factor (ARF)	0	0	0	0.3		CRO_T027146
15.5.5.1	RNA biosynthesis.transcriptional regulation.B3 transcription factor superfamily.transcription factor (ARF)	CRO_T023928	Transcript	transcription factor (ARF)	0	0	-0.6	-0.9		#N/A
15.5.5.2	RNA biosynthesis.transcriptional regulation.B3 transcription factor superfamily.transcription factor (REM)	CRO_T014807	Transcript	transcription factor (REM)	0	0	0.5	0.8		#N/A
15.5.5.2	RNA biosynthesis.transcriptional regulation.B3 transcription factor superfamily.transcription factor (REM)	CRO_T003006	Transcript	transcription factor (REM)	0	0	-0.5	0		#N/A
15.5.5.2	RNA biosynthesis.transcriptional regulation.B3 transcription factor superfamily.transcription factor (REM)	CRO_T019770	Transcript	transcription factor (REM)	0	0	0	1.7		#N/A
15.5.5.3	RNA biosynthesis.transcriptional regulation.B3 transcription factor superfamily.transcription factor (RAV/NGATHA)	CRO_T020063	Transcript	transcription factor (RAV/NGATHA)	0	0	1.8	1.8		#N/A
15.5.5.3	RNA biosynthesis.transcriptional regulation.B3 transcription factor superfamily.transcription factor (RAV/NGATHA)	CRO_T011761	Transcript	transcription factor (RAV/NGATHA)	0	0	-0.6	-0.6		#N/A
15.5.5.3	RNA biosynthesis.transcriptional regulation.B3 transcription factor superfamily.transcription factor (RAV/NGATHA)	CRO_T020835	Transcript	transcription factor (RAV/NGATHA)	1.2	1.1	-0.6	-0.8		#N/A
15.5.5.3	RNA biosynthesis.transcriptional regulation.B3 transcription factor superfamily.transcription factor (RAV/NGATHA)	CRO_T026251	Transcript	transcription factor (RAV/NGATHA)	0	0	0	-0.3		#N/A
15.5.5.3	RNA biosynthesis.transcriptional regulation.B3 transcription factor superfamily.transcription factor (RAV/NGATHA)	CRO_T031165	Transcript	transcription factor (RAV/NGATHA)	-2.7	-2	0	-0.4		#N/A
15.5.6.1	RNA biosynthesis.transcriptional regulation.NIN-like transcription factor superfamily.transcription factor (RKD)	CRO_T021611	Transcript	transcription factor (RKD)	0	0	0	0.3		#N/A
15.5.6.2	RNA biosynthesis.transcriptional regulation.NIN-like transcription factor superfamily.transcription factor (NLP)	CRO_T031151	Transcript	transcription factor (NLP)	0	0	-1.7	-1.8		#N/A
15.5.6.2	RNA biosynthesis.transcriptional regulation.NIN-like transcription factor superfamily.transcription factor (NLP)	CRO_T008561	Transcript	transcription factor (NLP)	1.8	2.3	-1	-0.4		#N/A
15.5.6.2	RNA biosynthesis.transcriptional regulation.NIN-like transcription factor superfamily.transcription factor (NLP)	CRO_T029769	Transcript	transcription factor (NLP)	0	0	-1.3	-1		#N/A
15.5.6.2	RNA biosynthesis.transcriptional regulation.NIN-like transcription factor superfamily.transcription factor (NLP)	CRO_T011217	Transcript	transcription factor (NLP)	0	0	-1.4	-1.5		#N/A
15.5.6.2	RNA biosynthesis.transcriptional regulation.NIN-like transcription factor superfamily.transcription factor (NLP)	CRO_T011219	Transcript	transcription factor (NLP)	0	0	0	-2.6		#N/A
15.5.7.1	RNA biosynthesis.transcriptional regulation.AP2/ERF transcription factor superfamily.transcription factor (ERF)	CRO_T021516	Transcript	transcription factor (ERF)	1.7	0	-1.4	-0.9		#N/A
15.5.7.1	RNA biosynthesis.transcriptional regulation.AP2/ERF transcription factor superfamily.transcription factor (ERF)	CRO_T001062	Transcript	transcription factor (ERF)	0	0	0	0.5		#N/A
15.5.7.1	RNA biosynthesis.transcriptional regulation.AP2/ERF transcription factor superfamily.transcription factor (ERF)	CRO_T021255	Transcript	transcription factor (ERF)	-1.6	0	-2.1	-2.4		#N/A
15.5.7.1	RNA biosynthesis.transcriptional regulation.AP2/ERF transcription factor superfamily.transcription factor (ERF)	CRO_T027118	Transcript	transcription factor (ERF)	0	0	0	-0.4		#N/A
15.5.7.1	RNA biosynthesis.transcriptional regulation.AP2/ERF transcription factor superfamily.transcription factor (ERF)	CRO_T028832	Transcript	transcription factor (ERF)	0	0	0	-2.3		#N/A
15.5.7.1	RNA biosynthesis.transcriptional regulation.AP2/ERF transcription factor superfamily.transcription factor (ERF)	CRO_T007004	Transcript	transcription factor (ERF)	0	0.8	1.2	1.6		#N/A
15.5.7.1	RNA biosynthesis.transcriptional regulation.AP2/ERF transcription factor superfamily.transcription factor (ERF)	CRO_T008398	Transcript	transcription factor (ERF)	0	0	0	-1.5		#N/A
15.5.7.1	RNA biosynthesis.transcriptional regulation.AP2/ERF transcription factor superfamily.transcription factor (ERF)	CRO_T001726	Transcript	transcription factor (ERF)	0	0	0.4	0.3		#N/A
15.5.7.1	RNA biosynthesis.transcriptional regulation.AP2/ERF transcription factor superfamily.transcription factor (ERF)	CRO_T019794	Transcript	transcription factor (ERF)	0	0	2.5	1.2		#N/A
15.5.7.1	RNA biosynthesis.transcriptional regulation.AP2/ERF transcription factor superfamily.transcription factor (ERF)	CRO_T016718	Transcript	transcription factor (ERF)	5.9	0	0	0		#N/A
15.5.7.1	RNA biosynthesis.transcriptional regulation.AP2/ERF transcription factor superfamily.transcription factor (ERF)	CRO_T030992	Transcript	transcription factor (ERF)	3.1	2.9	0	0		CRO_T030992
15.5.7.1	RNA biosynthesis.transcriptional regulation.AP2/ERF transcription factor superfamily.transcription factor (ERF)	CRO_T018000	Transcript	transcription factor (ERF)	0	0	0	-0.3		#N/A
15.5.7.1	RNA biosynthesis.transcriptional regulation.AP2/ERF transcription factor superfamily.transcription factor (ERF)	CRO_T010894	Transcript	transcription factor (ERF)	0	0	0	-0.5		#N/A
15.5.7.1	RNA biosynthesis.transcriptional regulation.AP2/ERF transcription factor superfamily.transcription factor (ERF)	CRO_T008428	Transcript	transcription factor (ERF)	0	-1.2	0	-0.8		#N/A
15.5.7.1	RNA biosynthesis.transcriptional regulation.AP2/ERF transcription factor superfamily.transcription factor (ERF)	CRO_T008430	Transcript	transcription factor (ERF)	0	0	-0.8	-1.7		#N/A
15.5.7.1	RNA biosynthesis.transcriptional regulation.AP2/ERF transcription factor superfamily.transcription factor (ERF)	CRO_T011401	Transcript	transcription factor (ERF)	0	0	0.5	0.4		#N/A
15.5.7.1	RNA biosynthesis.transcriptional regulation.AP2/ERF transcription factor superfamily.transcription factor (ERF)	CRO_T018078	Transcript	transcription factor (ERF)	0	1.3	-1.6	-1		#N/A
15.5.7.1	RNA biosynthesis.transcriptional regulation.AP2/ERF transcription factor superfamily.transcription factor (ERF)	CRO_T009308	Transcript	transcription factor (ERF)	4.2	2.8	3.2	4.1		#N/A
15.5.7.1	RNA biosynthesis.transcriptional regulation.AP2/ERF transcription factor superfamily.transcription factor (ERF)	CRO_T009254	Transcript	transcription factor (ERF)	2.4	0	1.2	0		#N/A
15.5.7.1	RNA biosynthesis.transcriptional regulation.AP2/ERF transcription factor superfamily.transcription factor (ERF)	CRO_T015425	Transcript	transcription factor (ERF)	2.5	3.7	4.6	6.3		#N/A
15.5.7.1	RNA biosynthesis.transcriptional regulation.AP2/ERF transcription factor superfamily.transcription factor (ERF)	CRO_T023627	Transcript	transcription factor (ERF)	0	0	0.5	0		#N/A
15.5.7.1	RNA biosynthesis.transcriptional regulation.AP2/ERF transcription factor superfamily.transcription factor (ERF)	CRO_T011674	Transcript	transcription factor (ERF)	0	-1.7	3.5	0		#N/A
15.5.7.1	RNA biosynthesis.transcriptional regulation.AP2/ERF transcription factor superfamily.transcription factor (ERF)	CRO_T011678	Transcript	transcription factor (ERF)	-1.8	-3.5	-1.1	-2.9		#N/A
15.5.7.1	RNA biosynthesis.transcriptional regulation.AP2/ERF transcription factor superfamily.transcription factor (ERF)	CRO_T011183	Transcript	transcription factor (ERF)	0	0	1.9	0.5		#N/A
15.5.7.1	RNA biosynthesis.transcriptional regulation.AP2/ERF transcription factor superfamily.transcription factor (ERF)	CRO_T005600	Transcript	transcription factor (ERF)	0	1	-0.8	-1.2		#N/A
15.5.7.1	RNA biosynthesis.transcriptional regulation.AP2/ERF transcription factor superfamily.transcription factor (ERF)	CRO_T030272	Transcript	transcription factor (ERF)	-7	-7.9	2.1	0		#N/A
15.5.7.1	RNA biosynthesis.transcriptional regulation.AP2/ERF transcription factor superfamily.transcription factor (ERF)	CRO_T030273	Transcript	transcription factor (ERF)	0	0	4.7	2.7		#N/A
15.5.7.1	RNA biosynthesis.transcriptional regulation.AP2/ERF transcription factor superfamily.transcription factor (ERF)	CRO_T030274	Transcript	transcription factor (ERF)	0	0	3.5	2		#N/A
15.5.7.1	RNA biosynthesis.transcriptional regulation.AP2/ERF transcription factor superfamily.transcription factor (ERF)	CRO_T030918	Transcript	transcription factor (ERF)	0	0	2.7	1.3		#N/A
15.5.7.1	RNA biosynthesis.transcriptional regulation.AP2/ERF transcription factor superfamily.transcription factor (ERF)	CRO_T030919	Transcript	transcription factor (ERF)	0	0	0.8	0		#N/A
15.5.7.1	RNA biosynthesis.transcriptional regulation.AP2/ERF transcription factor superfamily.transcription factor (ERF)	CRO_T019273	Transcript	transcription factor (ERF)	3.2	3.6	8.2	9.3		#N/A
15.5.7.1	RNA biosynthesis.transcriptional regulation.AP2/ERF transcription factor superfamily.transcription factor (ERF)	CRO_T011486	Transcript	transcription factor (ERF)	0	0	0	-2.5		#N/A
15.5.7.2	RNA biosynthesis.transcriptional regulation.AP2/ERF transcription factor superfamily.transcription factor (DREB)	CRO_T030934	Transcript	transcription factor (DREB)	0	0	0	-0.8		#N/A
15.5.7.2	RNA biosynthesis.transcriptional regulation.AP2/ERF transcription factor superfamily.transcription factor (DREB)	CRO_T020790	Transcript	transcription factor (DREB)	0	0	-1	-1.4		#N/A
15.5.7.2	RNA biosynthesis.transcriptional regulation.AP2/ERF transcription factor superfamily.transcription factor (DREB)	CRO_T016075	Transcript	transcription factor (DREB)	1.4	2.7	2.1	2.6		#N/A
15.5.7.2	RNA biosynthesis.transcriptional regulation.AP2/ERF transcription factor superfamily.transcription factor (DREB)	CRO_T003020	Transcript	transcription factor (DREB)	6	2.4	0	-1.8		#N/A
15.5.7.2	RNA biosynthesis.transcriptional regulation.AP2/ERF transcription factor superfamily.transcription factor (DREB)	CRO_T018038	Transcript	transcription factor (DREB)	0	0	-0.3	-0.3		#N/A
15.5.7.2	RNA biosynthesis.transcriptional regulation.AP2/ERF transcription factor superfamily.transcription factor (DREB)	CRO_T023290	Transcript	transcription factor (DREB)	0	0	0	-1.7		#N/A
15.5.7.2	RNA biosynthesis.transcriptional regulation.AP2/ERF transcription factor superfamily.transcription factor (DREB)	CRO_T031174	Transcript	transcription factor (DREB)	0	-1.8	0	0		#N/A
15.5.7.2	RNA biosynthesis.transcriptional regulation.AP2/ERF transcription factor superfamily.transcription factor (DREB)	CRO_T029836	Transcript	transcription factor (DREB)	0	0	1.2	0.6		#N/A
15.5.7.2	RNA biosynthesis.transcriptional regulation.AP2/ERF transcription factor superfamily.transcription factor (DREB)	CRO_T023245	Transcript	transcription factor (DREB)	0	0.9	-1	-1		#N/A
15.5.7.2	RNA biosynthesis.transcriptional regulation.AP2/ERF transcription factor superfamily.transcription factor (DREB)	CRO_T016618	Transcript	transcription factor (DREB)	0	-7.6	4	3.5		#N/A
15.5.7.2	RNA biosynthesis.transcriptional regulation.AP2/ERF transcription factor superfamily.transcription factor (DREB)	CRO_T018715	Transcript	transcription factor (DREB)	0	-4.1	2.2	2.3		#N/A
15.5.7.2	RNA biosynthesis.transcriptional regulation.AP2/ERF transcription factor superfamily.transcription factor (DREB)	CRO_T007647	Transcript	transcription factor (DREB)	0	0	-0.9	-1.7		#N/A
15.5.7.2	RNA biosynthesis.transcriptional regulation.AP2/ERF transcription factor superfamily.transcription factor (DREB)	CRO_T009313	Transcript	transcription factor (DREB)	0	0	0.8	0		#N/A
15.5.7.2	RNA biosynthesis.transcriptional regulation.AP2/ERF transcription factor superfamily.transcription factor (DREB)	CRO_T029208	Transcript	transcription factor (DREB)	0	0	4.6	0		#N/A
15.5.7.2	RNA biosynthesis.transcriptional regulation.AP2/ERF transcription factor superfamily.transcription factor (DREB)	CRO_T010036	Transcript	transcription factor (DREB)	2.1	2.3	1	1.8		#N/A
15.5.7.2	RNA biosynthesis.transcriptional regulation.AP2/ERF transcription factor superfamily.transcription factor (DREB)	CRO_T007526	Transcript	transcription factor (DREB)	3	0	2	1.5		#N/A
15.5.7.2	RNA biosynthesis.transcriptional regulation.AP2/ERF transcription factor superfamily.transcription factor (DREB)	CRO_T026801	Transcript	transcription factor (DREB)	0	0	3.8	0		#N/A
15.5.7.2	RNA biosynthesis.transcriptional regulation.AP2/ERF transcription factor superfamily.transcription factor (DREB)	CRO_T007131	Transcript	transcription factor (DREB)	0	0	0	2.5		#N/A
15.5.7.2	RNA biosynthesis.transcriptional regulation.AP2/ERF transcription factor superfamily.transcription factor (DREB)	CRO_T020242	Transcript	transcription factor (DREB)	0	1.3	-1	-0.9		#N/A
15.5.7.2	RNA biosynthesis.transcriptional regulation.AP2/ERF transcription factor superfamily.transcription factor (DREB)	CRO_T025011	Transcript	transcription factor (DREB)	-1.5	-3.4	0.4	0		#N/A
15.5.7.2	RNA biosynthesis.transcriptional regulation.AP2/ERF transcription factor superfamily.transcription factor (DREB)	CRO_T014132	Transcript	transcription factor (DREB)	0.9	0.9	1	-0.4		#N/A
15.5.7.3	RNA biosynthesis.transcriptional regulation.AP2/ERF transcription factor superfamily.transcription factor (AP2)	CRO_T014186	Transcript	transcription factor (AP2)	0	0	-0.8	-1.3		#N/A
15.5.7.3	RNA biosynthesis.transcriptional regulation.AP2/ERF transcription factor superfamily.transcription factor (AP2)	CRO_T011543	Transcript	transcription factor (AP2)	-1	-0.7	-0.8	-1.7		#N/A
15.5.7.3	RNA biosynthesis.transcriptional regulation.AP2/ERF transcription factor superfamily.transcription factor (AP2)	CRO_T018222	Transcript	transcription factor (AP2)	0	0	6	5.7		#N/A
15.5.7.4	RNA biosynthesis.transcriptional regulation.AP2/ERF transcription factor superfamily.transcription factor (APD1)	CRO_T021391	Transcript	transcription factor (APD1)	-0.8	0	0.5	0		#N/A
15.5.7.5	RNA biosynthesis.transcriptional regulation.AP2/ERF transcription factor superfamily.transcription factor (AP2-RAV)	CRO_T011761	Transcript	transcription factor (AP2-RAV)	0	0	-0.6	-0.6		#N/A
15.5.7.5	RNA biosynthesis.transcriptional regulation.AP2/ERF transcription factor superfamily.transcription factor (AP2-RAV)	CRO_T026251	Transcript	transcription factor (AP2-RAV)	0	0	0	-0.3		#N/A
15.5.7.5	RNA biosynthesis.transcriptional regulation.AP2/ERF transcription factor superfamily.transcription factor (AP2-RAV)	CRO_T031165	Transcript	transcription factor (AP2-RAV)	-2.7	-2	0	-0.4		#N/A
15.5.7.5	RNA biosynthesis.transcriptional regulation.AP2/ERF transcription factor superfamily.transcription factor (AP2-RAV)	CRO_T031167	Transcript	transcription factor (AP2-RAV)	-2.2	-1.7	0	-0.4		#N/A
15.5.8	RNA biosynthesis.transcriptional regulation.transcription factor (Alfin)	CRO_T021796	Transcript	Alfin-like transcription factor	0	0	-0.5	-0.5		#N/A
15.5.8	RNA biosynthesis.transcriptional regulation.transcription factor (Alfin)	CRO_T002687	Transcript	Alfin-like transcription factor	0	0	-0.4	-0.4		#N/A
15.5.8	RNA biosynthesis.transcriptional regulation.transcription factor (Alfin)	CRO_T016906	Transcript	Alfin-like transcription factor	0	0	0.7	0.9		#N/A
15.5.8	RNA biosynthesis.transcriptional regulation.transcription factor (Alfin)	CRO_T030946	Transcript	Alfin-like transcription factor	-0.8	0	-0.7	-1		#N/A
15.5.8	RNA biosynthesis.transcriptional regulation.transcription factor (Alfin)	CRO_T009467	Transcript	Alfin-like transcription factor	0	0	-0.7	-0.7		CRO_T009467
15.5.9	RNA biosynthesis.transcriptional regulation.transcription factor (CPP1)	CRO_T022077	Transcript	CPP1-like transcription factor	-0.6	0	-0.7	-1.2		#N/A
15.5.9	RNA biosynthesis.transcriptional regulation.transcription factor (CPP1)	CRO_T007925	Transcript	CPP1-like transcription factor	0	0	1	0.8		#N/A
15.5.10	RNA biosynthesis.transcriptional regulation.transcription factor (E2F/DP)	CRO_T008569	Transcript	transcription factor (E2F/DP)	-0.7	0	-0.5	-1		#N/A
15.5.10	RNA biosynthesis.transcriptional regulation.transcription factor (E2F/DP)	CRO_T008790	Transcript	transcription factor (E2F/DP)	0	0	0	-0.8		#N/A
15.5.11	RNA biosynthesis.transcriptional regulation.transcription factor (EIL)	CRO_T017077	Transcript	transcription factor (EIL)	0	0	-0.4	0		#N/A
15.5.11	RNA biosynthesis.transcriptional regulation.transcription factor (EIL)	CRO_T001942	Transcript	transcription factor (EIL)	0	0.7	0	0		#N/A
15.5.12	RNA biosynthesis.transcriptional regulation.transcription factor (GRAS)	CRO_T000340	Transcript	transcription factor (GRAS)	-0.8	0	-0.5	-0.4		#N/A
15.5.12	RNA biosynthesis.transcriptional regulation.transcription factor (GRAS)	CRO_T024480	Transcript	transcription factor (GRAS)	0	0	0	-1		#N/A
15.5.12	RNA biosynthesis.transcriptional regulation.transcription factor (GRAS)	CRO_T016500	Transcript	transcription factor (GRAS)	-0.7	0	-0.5	-0.8		#N/A
15.5.12	RNA biosynthesis.transcriptional regulation.transcription factor (GRAS)	CRO_T012116	Transcript	transcription factor (GRAS)	0	0	0	-0.5		#N/A
15.5.12	RNA biosynthesis.transcriptional regulation.transcription factor (GRAS)	CRO_T032031	Transcript	transcription factor (GRAS)	0	0	0.5	0.6		#N/A
15.5.12	RNA biosynthesis.transcriptional regulation.transcription factor (GRAS)	CRO_T001792	Transcript	transcription factor (GRAS)	0	0	-0.6	0		#N/A
15.5.12	RNA biosynthesis.transcriptional regulation.transcription factor (GRAS)	CRO_T032907	Transcript	transcription factor (GRAS)	-2	-2.1	0	-1.3	y	#N/A
15.5.12	RNA biosynthesis.transcriptional regulation.transcription factor (GRAS)	CRO_T018400	Transcript	transcription factor (GRAS)	0.9	1.2	-0.6	-0.8		CRO_T018400
15.5.12	RNA biosynthesis.transcriptional regulation.transcription factor (GRAS)	CRO_T022772	Transcript	transcription factor (GRAS)	0	-1.8	0	0		CRO_T022772
15.5.12	RNA biosynthesis.transcriptional regulation.transcription factor (GRAS)	CRO_T018940	Transcript	transcription factor (GRAS)	0	0	-1.1	-1.1		#N/A
15.5.12	RNA biosynthesis.transcriptional regulation.transcription factor (GRAS)	CRO_T029547	Transcript	transcription factor (GRAS)	0	0	1.5	0		#N/A
15.5.12	RNA biosynthesis.transcriptional regulation.transcription factor (GRAS)	CRO_T012926	Transcript	transcription factor (GRAS)	0	0	0	-1.6		#N/A
15.5.12	RNA biosynthesis.transcriptional regulation.transcription factor (GRAS)	CRO_T024960	Transcript	transcription factor (GRAS)	0.7	0.9	0.9	1.5		#N/A
15.5.12	RNA biosynthesis.transcriptional regulation.transcription factor (GRAS)	CRO_T014100	Transcript	transcription factor (GRAS)	0	0	0	-0.5		#N/A
15.5.12	RNA biosynthesis.transcriptional regulation.transcription factor (GRAS)	CRO_T026105	Transcript	transcription factor (GRAS)	0	0	0	-2.2		#N/A
15.5.12	RNA biosynthesis.transcriptional regulation.transcription factor (GRAS)	CRO_T000906	Transcript	transcription factor (GRAS)	0.9	0	0.5	0		#N/A
15.5.12	RNA biosynthesis.transcriptional regulation.transcription factor (GRAS)	CRO_T018882	Transcript	transcription factor (GRAS)	0	0	-2.7	-2.9		#N/A
15.5.12	RNA biosynthesis.transcriptional regulation.transcription factor (GRAS)	CRO_T022288	Transcript	transcription factor (GRAS)	0	-1.6	0	-0.9	y	#N/A
15.5.12	RNA biosynthesis.transcriptional regulation.transcription factor (GRAS)	CRO_T009510	Transcript	transcription factor (GRAS)	0	0	0.3	0		CRO_T009510
15.5.12	RNA biosynthesis.transcriptional regulation.transcription factor (GRAS)	CRO_T030868	Transcript	transcription factor (GRAS)	0	2.1	0	0		#N/A
15.5.12	RNA biosynthesis.transcriptional regulation.transcription factor (GRAS)	CRO_T026070	Transcript	transcription factor (GRAS)	0	0	-0.8	-0.9		CRO_T026070
15.5.12	RNA biosynthesis.transcriptional regulation.transcription factor (GRAS)	CRO_T022578	Transcript	transcription factor (GRAS)	1.5	2.2	0	0.8		#N/A
15.5.12	RNA biosynthesis.transcriptional regulation.transcription factor (GRAS)	CRO_T031140	Transcript	transcription factor (GRAS)	-1.7	-0.9	-1	0		#N/A
15.5.12	RNA biosynthesis.transcriptional regulation.transcription factor (GRAS)	CRO_T030602	Transcript	transcription factor (GRAS)	1.3	1.1	0	-0.3		#N/A
15.5.12	RNA biosynthesis.transcriptional regulation.transcription factor (GRAS)	CRO_T009002	Transcript	transcription factor (GRAS)	0	0	1.2	0		#N/A
15.5.12	RNA biosynthesis.transcriptional regulation.transcription factor (GRAS)	CRO_T010728	Transcript	transcription factor (GRAS)	2.9	2.4	-4.1	0		#N/A
15.5.12	RNA biosynthesis.transcriptional regulation.transcription factor (GRAS)	CRO_T015297	Transcript	transcription factor (GRAS)	0	0	-1.3	-1.7		#N/A
15.5.12	RNA biosynthesis.transcriptional regulation.transcription factor (GRAS)	CRO_T033562	Transcript	transcription factor (GRAS)	2.7	3.6	0.9	2.7	y	#N/A
15.5.12	RNA biosynthesis.transcriptional regulation.transcription factor (GRAS)	CRO_T023137	Transcript	transcription factor (GRAS)	0	0	2.7	1.9		CRO_T023137
15.5.12	RNA biosynthesis.transcriptional regulation.transcription factor (GRAS)	CRO_T014292	Transcript	transcription factor (GRAS)	3.3	6	0	0		#N/A
15.5.12	RNA biosynthesis.transcriptional regulation.transcription factor (GRAS)	CRO_T007126	Transcript	transcription factor (GRAS)	1	0.9	0	0.2		#N/A
15.5.12	RNA biosynthesis.transcriptional regulation.transcription factor (GRAS)	CRO_T023345	Transcript	transcription factor (GRAS)	0	0	0	2.2		#N/A
15.5.13	RNA biosynthesis.transcriptional regulation.transcription factor (HSF)	CRO_T013170	Transcript	transcription factor (HSF)	0	-1.4	0	-1.4		#N/A
15.5.13	RNA biosynthesis.transcriptional regulation.transcription factor (HSF)	CRO_T013698	Transcript	transcription factor (HSF)	0	0.6	-0.4	-0.2		#N/A
15.5.13	RNA biosynthesis.transcriptional regulation.transcription factor (HSF)	CRO_T000076	Transcript	transcription factor (HSF)	-1.8	-2	0	-2		#N/A
15.5.13	RNA biosynthesis.transcriptional regulation.transcription factor (HSF)	CRO_T007068	Transcript	transcription factor (HSF)	0.9	1.2	0	0		#N/A
15.5.13	RNA biosynthesis.transcriptional regulation.transcription factor (HSF)	CRO_T000653	Transcript	transcription factor (HSF)	0	0	1	0		#N/A
15.5.13	RNA biosynthesis.transcriptional regulation.transcription factor (HSF)	CRO_T026270	Transcript	transcription factor (HSF)	0	0	-1.9	-3.9		#N/A
15.5.13	RNA biosynthesis.transcriptional regulation.transcription factor (HSF)	CRO_T016629	Transcript	transcription factor (HSF)	0	-1.9	0	0		#N/A
15.5.13	RNA biosynthesis.transcriptional regulation.transcription factor (HSF)	CRO_T024875	Transcript	transcription factor (HSF)	0	0.9	1.4	0.8		#N/A
15.5.13	RNA biosynthesis.transcriptional regulation.transcription factor (HSF)	CRO_T009809	Transcript	transcription factor (HSF)	2.2	1.6	2.5	1.3		#N/A
15.5.13	RNA biosynthesis.transcriptional regulation.transcription factor (HSF)	CRO_T014129	Transcript	transcription factor (HSF)	0	0.7	0.4	0.7		#N/A
15.5.13	RNA biosynthesis.transcriptional regulation.transcription factor (HSF)	CRO_T019132	Transcript	transcription factor (HSF)	0	0	0	-0.5		#N/A
15.5.13	RNA biosynthesis.transcriptional regulation.transcription factor (HSF)	CRO_T020117	Transcript	transcription factor (HSF)	0	0	-0.6	-0.5		#N/A
15.5.13	RNA biosynthesis.transcriptional regulation.transcription factor (HSF)	CRO_T020120	Transcript	transcription factor (HSF)	3	3	0	0		#N/A
15.5.13	RNA biosynthesis.transcriptional regulation.transcription factor (HSF)	CRO_T012871	Transcript	transcription factor (HSF)	1.3	1.5	0.5	0.7		#N/A
15.5.13	RNA biosynthesis.transcriptional regulation.transcription factor (HSF)	CRO_T018109	Transcript	transcription factor (HSF)	4.2	4.6	0	1.8		#N/A
15.5.13	RNA biosynthesis.transcriptional regulation.transcription factor (HSF)	CRO_T018820	Transcript	transcription factor (HSF)	2.4	1.7	1.9	0		#N/A
15.5.13	RNA biosynthesis.transcriptional regulation.transcription factor (HSF)	CRO_T030700	Transcript	transcription factor (HSF)	0	0	-0.3	0		#N/A
15.5.13	RNA biosynthesis.transcriptional regulation.transcription factor (HSF)	CRO_T015031	Transcript	transcription factor (HSF)	0	0	-1.4	-1.3	y	#N/A
15.5.13	RNA biosynthesis.transcriptional regulation.transcription factor (HSF)	CRO_T018303	Transcript	transcription factor (HSF)	2.6	1.7	1.5	1.8		CRO_T018303
15.5.14	RNA biosynthesis.transcriptional regulation.transcription factor (MADS/AGL)	CRO_T016363	Transcript	transcription factor (MADS/AGL)	0	0	0.7	1.1		#N/A
15.5.14	RNA biosynthesis.transcriptional regulation.transcription factor (MADS/AGL)	CRO_T008644	Transcript	transcription factor (MADS/AGL)	1.6	0	0	2.4		#N/A
15.5.14	RNA biosynthesis.transcriptional regulation.transcription factor (MADS/AGL)	CRO_T014248	Transcript	transcription factor (MADS/AGL)	0	0	0	5.8		#N/A
15.5.14	RNA biosynthesis.transcriptional regulation.transcription factor (MADS/AGL)	CRO_T007436	Transcript	transcription factor (MADS/AGL)	-3.3	-2.9	0	0		#N/A
15.5.14	RNA biosynthesis.transcriptional regulation.transcription factor (MADS/AGL)	CRO_T008953	Transcript	transcription factor (MADS/AGL)	-1.2	-0.8	-0.4	-1.2		#N/A
15.5.14	RNA biosynthesis.transcriptional regulation.transcription factor (MADS/AGL)	CRO_T030222	Transcript	transcription factor (MADS/AGL)	5.1	3.9	2.1	2.6		#N/A
15.5.14	RNA biosynthesis.transcriptional regulation.transcription factor (MADS/AGL)	CRO_T011394	Transcript	transcription factor (MADS/AGL)	-1.5	0	0	-1.3		#N/A
15.5.14	RNA biosynthesis.transcriptional regulation.transcription factor (MADS/AGL)	CRO_T030043	Transcript	transcription factor (MADS/AGL)	0	0	0.6	1	y	#N/A
15.5.14	RNA biosynthesis.transcriptional regulation.transcription factor (MADS/AGL)	CRO_T008020	Transcript	transcription factor (MADS/AGL)	0	-1.5	0	0		CRO_T008020
15.5.14	RNA biosynthesis.transcriptional regulation.transcription factor (MADS/AGL)	CRO_T032693	Transcript	transcription factor (MADS/AGL)	0	0	-0.8	-0.6		#N/A
15.5.14	RNA biosynthesis.transcriptional regulation.transcription factor (MADS/AGL)	CRO_T025028	Transcript	transcription factor (MADS/AGL)	0	0	-0.6	-0.8		#N/A
15.5.14	RNA biosynthesis.transcriptional regulation.transcription factor (MADS/AGL)	CRO_T030852	Transcript	transcription factor (MADS/AGL)	0	0	-0.5	-0.8		#N/A
15.5.14	RNA biosynthesis.transcriptional regulation.transcription factor (MADS/AGL)	CRO_T027184	Transcript	transcription factor (MADS/AGL)	0	0	1.3	1		#N/A
15.5.14	RNA biosynthesis.transcriptional regulation.transcription factor (MADS/AGL)	CRO_T009225	Transcript	transcription factor (MADS/AGL)	0	0	0	-0.6		#N/A
15.5.14	RNA biosynthesis.transcriptional regulation.transcription factor (MADS/AGL)	CRO_T014224	Transcript	transcription factor (MADS/AGL)	0	0	2.6	2.8		#N/A
15.5.14	RNA biosynthesis.transcriptional regulation.transcription factor (MADS/AGL)	CRO_T010531	Transcript	transcription factor (MADS/AGL)	0	0	1.5	2		#N/A
15.5.14	RNA biosynthesis.transcriptional regulation.transcription factor (MADS/AGL)	CRO_T022802	Transcript	transcription factor (MADS/AGL)	0	0	-0.4	-0.4		#N/A
15.5.14	RNA biosynthesis.transcriptional regulation.transcription factor (MADS/AGL)	CRO_T028673	Transcript	transcription factor (MADS/AGL)	0	0	-0.3	-0.4		#N/A
15.5.14	RNA biosynthesis.transcriptional regulation.transcription factor (MADS/AGL)	CRO_T023990	Transcript	transcription factor (MADS/AGL)	0	-1.8	0	0		#N/A
15.5.14	RNA biosynthesis.transcriptional regulation.transcription factor (MADS/AGL)	CRO_T001837	Transcript	transcription factor (MADS/AGL)	0	0	-4.5	-6.2		#N/A
15.5.14	RNA biosynthesis.transcriptional regulation.transcription factor (MADS/AGL)	CRO_T014385	Transcript	transcription factor (MADS/AGL)	0	0	1.2	0.8		#N/A
15.5.15	RNA biosynthesis.transcriptional regulation.transcription factor (C2H2-ZF)	CRO_T010766	Transcript	C2H2 zinc finger transcription factor	0	0	2.9	0		#N/A
15.5.15	RNA biosynthesis.transcriptional regulation.transcription factor (C2H2-ZF)	CRO_T004307	Transcript	C2H2 zinc finger transcription factor	0	0	-0.9	-1.8		#N/A
15.5.15	RNA biosynthesis.transcriptional regulation.transcription factor (C2H2-ZF)	CRO_T003346	Transcript	C2H2 zinc finger transcription factor	0	0	-1	-1.7		#N/A
15.5.15	RNA biosynthesis.transcriptional regulation.transcription factor (C2H2-ZF)	CRO_T029508	Transcript	C2H2 zinc finger transcription factor	0	0	-0.9	-0.9		#N/A
15.5.15	RNA biosynthesis.transcriptional regulation.transcription factor (C2H2-ZF)	CRO_T028407	Transcript	C2H2 zinc finger transcription factor	2	0	-1.1	0		#N/A
15.5.15	RNA biosynthesis.transcriptional regulation.transcription factor (C2H2-ZF)	CRO_T012118	Transcript	C2H2 zinc finger transcription factor	0	0	0.3	0		#N/A
15.5.15	RNA biosynthesis.transcriptional regulation.transcription factor (C2H2-ZF)	CRO_T012735	Transcript	C2H2 zinc finger transcription factor	1.3	1.1	1.1	1.7		#N/A
15.5.15	RNA biosynthesis.transcriptional regulation.transcription factor (C2H2-ZF)	CRO_T017001	Transcript	C2H2 zinc finger transcription factor	1.7	2	0	0		#N/A
15.5.15	RNA biosynthesis.transcriptional regulation.transcription factor (C2H2-ZF)	CRO_T006077	Transcript	C2H2 zinc finger transcription factor	0	0	-0.6	-0.3		#N/A
15.5.15	RNA biosynthesis.transcriptional regulation.transcription factor (C2H2-ZF)	CRO_T009833	Transcript	C2H2 zinc finger transcription factor	-1	0	-1.5	-2.6		#N/A
15.5.15	RNA biosynthesis.transcriptional regulation.transcription factor (C2H2-ZF)	CRO_T025730	Transcript	C2H2 zinc finger transcription factor	0	0	1.8	0		#N/A
15.5.15	RNA biosynthesis.transcriptional regulation.transcription factor (C2H2-ZF)	CRO_T023053	Transcript	C2H2 zinc finger transcription factor	0	0	-0.5	-0.4		#N/A
15.5.15	RNA biosynthesis.transcriptional regulation.transcription factor (C2H2-ZF)	CRO_T013986	Transcript	C2H2 zinc finger transcription factor	0	0	-0.3	-0.3		#N/A
15.5.15	RNA biosynthesis.transcriptional regulation.transcription factor (C2H2-ZF)	CRO_T009203	Transcript	C2H2 zinc finger transcription factor	-0.7	0	-1.1	-1.4	y	#N/A
15.5.15	RNA biosynthesis.transcriptional regulation.transcription factor (C2H2-ZF)	CRO_T003413	Transcript	C2H2 zinc finger transcription factor	0	0	-1.5	-2.2		CRO_T003413
15.5.15	RNA biosynthesis.transcriptional regulation.transcription factor (C2H2-ZF)	CRO_T031020	Transcript	C2H2 zinc finger transcription factor	5.3	5.2	1.4	1.8		#N/A
15.5.15	RNA biosynthesis.transcriptional regulation.transcription factor (C2H2-ZF)	CRO_T021642	Transcript	C2H2 zinc finger transcription factor	0	0	-0.3	0		#N/A
15.5.15	RNA biosynthesis.transcriptional regulation.transcription factor (C2H2-ZF)	CRO_T015620	Transcript	C2H2 zinc finger transcription factor	-0.9	-0.9	-0.5	-0.8		#N/A
15.5.15	RNA biosynthesis.transcriptional regulation.transcription factor (C2H2-ZF)	CRO_T020206	Transcript	C2H2 zinc finger transcription factor	0	0	-0.4	-0.3		#N/A
15.5.15	RNA biosynthesis.transcriptional regulation.transcription factor (C2H2-ZF)	CRO_T001047	Transcript	C2H2 zinc finger transcription factor	0	0	-1.1	-1.5		#N/A
15.5.15	RNA biosynthesis.transcriptional regulation.transcription factor (C2H2-ZF)	CRO_T007669	Transcript	C2H2 zinc finger transcription factor	6	3.8	1	1.2		#N/A
15.5.15	RNA biosynthesis.transcriptional regulation.transcription factor (C2H2-ZF)	CRO_T018596	Transcript	C2H2 zinc finger transcription factor	0	0	-1	-2.5		#N/A
15.5.15	RNA biosynthesis.transcriptional regulation.transcription factor (C2H2-ZF)	CRO_T022373	Transcript	C2H2 zinc finger transcription factor	1.3	1.5	1.4	0		#N/A
15.5.15	RNA biosynthesis.transcriptional regulation.transcription factor (C2H2-ZF)	CRO_T018065	Transcript	C2H2 zinc finger transcription factor	3.7	2.7	1.7	1.1		#N/A
15.5.15	RNA biosynthesis.transcriptional regulation.transcription factor (C2H2-ZF)	CRO_T026351	Transcript	C2H2 zinc finger transcription factor	0	0	0.3	0.4		#N/A
15.5.15	RNA biosynthesis.transcriptional regulation.transcription factor (C2H2-ZF)	CRO_T026352	Transcript	C2H2 zinc finger transcription factor	0	0	0.4	0		#N/A
15.5.15	RNA biosynthesis.transcriptional regulation.transcription factor (C2H2-ZF)	CRO_T026130	Transcript	C2H2 zinc finger transcription factor	0	0	-0.4	-0.4		#N/A
15.5.15	RNA biosynthesis.transcriptional regulation.transcription factor (C2H2-ZF)	CRO_T006741	Transcript	C2H2 zinc finger transcription factor	0	0	0.4	0.3		#N/A
15.5.15	RNA biosynthesis.transcriptional regulation.transcription factor (C2H2-ZF)	CRO_T032055	Transcript	C2H2 zinc finger transcription factor	0	-2.7	0	0		#N/A
15.5.15	RNA biosynthesis.transcriptional regulation.transcription factor (C2H2-ZF)	CRO_T024533	Transcript	C2H2 zinc finger transcription factor	0	0	0.4	0.6		#N/A
15.5.15	RNA biosynthesis.transcriptional regulation.transcription factor (C2H2-ZF)	CRO_T022289	Transcript	C2H2 zinc finger transcription factor	-0.9	-0.9	0	-2.5		#N/A
15.5.15	RNA biosynthesis.transcriptional regulation.transcription factor (C2H2-ZF)	CRO_T021968	Transcript	C2H2 zinc finger transcription factor	-1.3	-1.5	0	0		#N/A
15.5.15	RNA biosynthesis.transcriptional regulation.transcription factor (C2H2-ZF)	CRO_T003860	Transcript	C2H2 zinc finger transcription factor	0	0	-0.6	-0.9		#N/A
15.5.15	RNA biosynthesis.transcriptional regulation.transcription factor (C2H2-ZF)	CRO_T000284	Transcript	C2H2 zinc finger transcription factor	-2.9	-3.7	-1.8	-2.8		#N/A
15.5.15	RNA biosynthesis.transcriptional regulation.transcription factor (C2H2-ZF)	CRO_T030658	Transcript	C2H2 zinc finger transcription factor	3.1	2.6	0	0		#N/A
15.5.15	RNA biosynthesis.transcriptional regulation.transcription factor (C2H2-ZF)	CRO_T033509	Transcript	C2H2 zinc finger transcription factor	0	0	0	0.7		#N/A
15.5.15	RNA biosynthesis.transcriptional regulation.transcription factor (C2H2-ZF)	CRO_T016058	Transcript	C2H2 zinc finger transcription factor	0	0	-0.4	0		#N/A
15.5.15	RNA biosynthesis.transcriptional regulation.transcription factor (C2H2-ZF)	CRO_T019543	Transcript	C2H2 zinc finger transcription factor	-0.8	0	-0.5	-0.7		#N/A
15.5.15	RNA biosynthesis.transcriptional regulation.transcription factor (C2H2-ZF)	CRO_T015400	Transcript	C2H2 zinc finger transcription factor	0	0	-0.3	0		#N/A
15.5.15	RNA biosynthesis.transcriptional regulation.transcription factor (C2H2-ZF)	CRO_T008812	Transcript	C2H2 zinc finger transcription factor	-2	-2.2	-2.4	-4.9		#N/A
15.5.15	RNA biosynthesis.transcriptional regulation.transcription factor (C2H2-ZF)	CRO_T004163	Transcript	C2H2 zinc finger transcription factor	-2	-2	0	-1.3		#N/A
15.5.15	RNA biosynthesis.transcriptional regulation.transcription factor (C2H2-ZF)	CRO_T003888	Transcript	C2H2 zinc finger transcription factor	0	0	-0.7	-0.9		#N/A
15.5.15	RNA biosynthesis.transcriptional regulation.transcription factor (C2H2-ZF)	CRO_T032927	Transcript	C2H2 zinc finger transcription factor	0	0	1.1	0		#N/A
15.5.15	RNA biosynthesis.transcriptional regulation.transcription factor (C2H2-ZF)	CRO_T032179	Transcript	C2H2 zinc finger transcription factor	1.1	0	-0.9	-1.2		#N/A
15.5.15	RNA biosynthesis.transcriptional regulation.transcription factor (C2H2-ZF)	CRO_T003230	Transcript	C2H2 zinc finger transcription factor	0	0	-1.5	-2		#N/A
15.5.15	RNA biosynthesis.transcriptional regulation.transcription factor (C2H2-ZF)	CRO_T008434	Transcript	C2H2 zinc finger transcription factor	6.7	6.8	0	5.7		#N/A
15.5.15	RNA biosynthesis.transcriptional regulation.transcription factor (C2H2-ZF)	CRO_T015507	Transcript	C2H2 zinc finger transcription factor	2	0	-0.5	-1.1		#N/A
15.5.15	RNA biosynthesis.transcriptional regulation.transcription factor (C2H2-ZF)	CRO_T033349	Transcript	C2H2 zinc finger transcription factor	2.7	0	1.4	0		#N/A
15.5.15	RNA biosynthesis.transcriptional regulation.transcription factor (C2H2-ZF)	CRO_T019019	Transcript	C2H2 zinc finger transcription factor	0	-2.6	-2.3	-4.4		#N/A
15.5.15	RNA biosynthesis.transcriptional regulation.transcription factor (C2H2-ZF)	CRO_T033392	Transcript	C2H2 zinc finger transcription factor	0	0	-1	-2.2		#N/A
15.5.16	RNA biosynthesis.transcriptional regulation.transcription factor (C3H-ZF)	CRO_T011024	Transcript	C3H zinc finger transcription factor	0	0	1.2	0		#N/A
15.5.16	RNA biosynthesis.transcriptional regulation.transcription factor (C3H-ZF)	CRO_T031323	Transcript	C3H zinc finger transcription factor	0.8	0.7	0.3	0.3		#N/A
15.5.16	RNA biosynthesis.transcriptional regulation.transcription factor (C3H-ZF)	CRO_T033663	Transcript	C3H zinc finger transcription factor	0.8	0	0	0.3		#N/A
15.5.16	RNA biosynthesis.transcriptional regulation.transcription factor (C3H-ZF)	CRO_T016103	Transcript	C3H zinc finger transcription factor	-0.9	-0.8	0	0		#N/A
15.5.16	RNA biosynthesis.transcriptional regulation.transcription factor (C3H-ZF)	CRO_T004332	Transcript	C3H zinc finger transcription factor	0	0	-0.3	-0.3		#N/A
15.5.16	RNA biosynthesis.transcriptional regulation.transcription factor (C3H-ZF)	CRO_T007415	Transcript	C3H zinc finger transcription factor	0	0.7	-0.4	0		#N/A
15.5.16	RNA biosynthesis.transcriptional regulation.transcription factor (C3H-ZF)	CRO_T022537	Transcript	C3H zinc finger transcription factor	0	0	0.4	1.1		#N/A
15.5.16	RNA biosynthesis.transcriptional regulation.transcription factor (C3H-ZF)	CRO_T031532	Transcript	C3H zinc finger transcription factor	0	0	-0.4	0		#N/A
15.5.16	RNA biosynthesis.transcriptional regulation.transcription factor (C3H-ZF)	CRO_T024874	Transcript	C3H zinc finger transcription factor	0	0	-0.5	-0.5		#N/A
15.5.16	RNA biosynthesis.transcriptional regulation.transcription factor (C3H-ZF)	CRO_T018861	Transcript	C3H zinc finger transcription factor	0	0	0.7	0.7		#N/A
15.5.16	RNA biosynthesis.transcriptional regulation.transcription factor (C3H-ZF)	CRO_T018863	Transcript	C3H zinc finger transcription factor	0	0	0	0.2		#N/A
15.5.16	RNA biosynthesis.transcriptional regulation.transcription factor (C3H-ZF)	CRO_T013905	Transcript	C3H zinc finger transcription factor	0	0	-0.3	-0.6		#N/A
15.5.16	RNA biosynthesis.transcriptional regulation.transcription factor (C3H-ZF)	CRO_T013906	Transcript	C3H zinc finger transcription factor	0	0	-0.5	-0.5		#N/A
15.5.16	RNA biosynthesis.transcriptional regulation.transcription factor (C3H-ZF)	CRO_T025584	Transcript	C3H zinc finger transcription factor	0	0	1.8	0		#N/A
15.5.16	RNA biosynthesis.transcriptional regulation.transcription factor (C3H-ZF)	CRO_T027091	Transcript	C3H zinc finger transcription factor	0	0	0	0.4		#N/A
15.5.16	RNA biosynthesis.transcriptional regulation.transcription factor (C3H-ZF)	CRO_T020075	Transcript	C3H zinc finger transcription factor	0	0	-0.4	-0.8		#N/A
15.5.16	RNA biosynthesis.transcriptional regulation.transcription factor (C3H-ZF)	CRO_T020964	Transcript	C3H zinc finger transcription factor	0	0	-0.5	-0.6		#N/A
15.5.16	RNA biosynthesis.transcriptional regulation.transcription factor (C3H-ZF)	CRO_T020965	Transcript	C3H zinc finger transcription factor	0	0	-1.3	-1.8		#N/A
15.5.16	RNA biosynthesis.transcriptional regulation.transcription factor (C3H-ZF)	CRO_T032559	Transcript	C3H zinc finger transcription factor	0	0	0.3	0.4		#N/A
15.5.16	RNA biosynthesis.transcriptional regulation.transcription factor (C3H-ZF)	CRO_T019000	Transcript	C3H zinc finger transcription factor	0	0	0.6	0.7		#N/A
15.5.16	RNA biosynthesis.transcriptional regulation.transcription factor (C3H-ZF)	CRO_T028945	Transcript	C3H zinc finger transcription factor	-0.8	0	-1.8	-2.4		#N/A
15.5.17	RNA biosynthesis.transcriptional regulation.transcription factor (NAC)	CRO_T008107	Transcript	transcription factor (NAC)	0	0	0	0.4		#N/A
15.5.17	RNA biosynthesis.transcriptional regulation.transcription factor (NAC)	CRO_T023833	Transcript	transcription factor (NAC)	0.8	0	0	0		#N/A
15.5.17	RNA biosynthesis.transcriptional regulation.transcription factor (NAC)	CRO_T003139	Transcript	transcription factor (NAC)	0	0	-0.7	-0.6		#N/A
15.5.17	RNA biosynthesis.transcriptional regulation.transcription factor (NAC)	CRO_T022228	Transcript	transcription factor (NAC)	2.2	2.1	3.8	5		#N/A
15.5.17	RNA biosynthesis.transcriptional regulation.transcription factor (NAC)	CRO_T019635	Transcript	transcription factor (NAC)	0	-1.8	0	0		CRO_T019635
15.5.17	RNA biosynthesis.transcriptional regulation.transcription factor (NAC)	CRO_T008121	Transcript	transcription factor (NAC)	0	0	-0.4	-0.5		#N/A
15.5.17	RNA biosynthesis.transcriptional regulation.transcription factor (NAC)	CRO_T006132	Transcript	transcription factor (NAC)	0.7	0	0.4	0.3		#N/A
15.5.17	RNA biosynthesis.transcriptional regulation.transcription factor (NAC)	CRO_T010419	Transcript	transcription factor (NAC)	0	0	3.2	0		#N/A
15.5.17	RNA biosynthesis.transcriptional regulation.transcription factor (NAC)	CRO_T022159	Transcript	transcription factor (NAC)	0	0	-0.3	0		#N/A
15.5.17	RNA biosynthesis.transcriptional regulation.transcription factor (NAC)	CRO_T021242	Transcript	transcription factor (NAC)	0	0	0.3	0.9	y	#N/A
15.5.17	RNA biosynthesis.transcriptional regulation.transcription factor (NAC)	CRO_T016367	Transcript	transcription factor (NAC)	1.3	0	-3.1	-1.9		CRO_T016367
15.5.17	RNA biosynthesis.transcriptional regulation.transcription factor (NAC)	CRO_T018388	Transcript	transcription factor (NAC)	1.7	1.8	1.1	0		#N/A
15.5.17	RNA biosynthesis.transcriptional regulation.transcription factor (NAC)	CRO_T016002	Transcript	transcription factor (NAC)	1.9	2.6	0	0.9		#N/A
15.5.17	RNA biosynthesis.transcriptional regulation.transcription factor (NAC)	CRO_T010428	Transcript	transcription factor (NAC)	0	0	0	0.8	y	#N/A
15.5.17	RNA biosynthesis.transcriptional regulation.transcription factor (NAC)	CRO_T007448	Transcript	transcription factor (NAC)	6.9	5.9	0	0.6		CRO_T007448
15.5.17	RNA biosynthesis.transcriptional regulation.transcription factor (NAC)	CRO_T025827	Transcript	transcription factor (NAC)	1.6	2.5	0.9	0.5		#N/A
15.5.17	RNA biosynthesis.transcriptional regulation.transcription factor (NAC)	CRO_T031948	Transcript	transcription factor (NAC)	1.5	2.3	-1.1	-0.3		#N/A
15.5.17	RNA biosynthesis.transcriptional regulation.transcription factor (NAC)	CRO_T017196	Transcript	transcription factor (NAC)	0	0	3.2	3.2		#N/A
15.5.17	RNA biosynthesis.transcriptional regulation.transcription factor (NAC)	CRO_T010445	Transcript	transcription factor (NAC)	0	0	3.2	3		#N/A
15.5.17	RNA biosynthesis.transcriptional regulation.transcription factor (NAC)	CRO_T002139	Transcript	transcription factor (NAC)	0	0	-0.4	-0.4	y	#N/A
15.5.17	RNA biosynthesis.transcriptional regulation.transcription factor (NAC)	CRO_T025185	Transcript	transcription factor (NAC)	1.8	3	-0.5	0		CRO_T025185
15.5.17	RNA biosynthesis.transcriptional regulation.transcription factor (NAC)	CRO_T013893	Transcript	transcription factor (NAC)	2	2.1	0	1		#N/A
15.5.17	RNA biosynthesis.transcriptional regulation.transcription factor (NAC)	CRO_T020391	Transcript	transcription factor (NAC)	0	0	2.2	1.4		#N/A
15.5.17	RNA biosynthesis.transcriptional regulation.transcription factor (NAC)	CRO_T029411	Transcript	transcription factor (NAC)	0	0.6	0	0		#N/A
15.5.17	RNA biosynthesis.transcriptional regulation.transcription factor (NAC)	CRO_T014184	Transcript	transcription factor (NAC)	0	0	-1.3	-1.4		#N/A
15.5.17	RNA biosynthesis.transcriptional regulation.transcription factor (NAC)	CRO_T003042	Transcript	transcription factor (NAC)	1.5	2.3	0.9	1.1		#N/A
15.5.17	RNA biosynthesis.transcriptional regulation.transcription factor (NAC)	CRO_T031376	Transcript	transcription factor (NAC)	0	0	1.4	1		#N/A
15.5.17	RNA biosynthesis.transcriptional regulation.transcription factor (NAC)	CRO_T019171	Transcript	transcription factor (NAC)	0	0	-1.3	-2.9		#N/A
15.5.17	RNA biosynthesis.transcriptional regulation.transcription factor (NAC)	CRO_T029391	Transcript	transcription factor (NAC)	0	-2.6	-1.2	-2.5		#N/A
15.5.17	RNA biosynthesis.transcriptional regulation.transcription factor (NAC)	CRO_T031642	Transcript	transcription factor (NAC)	0	0	-0.8	0		#N/A
15.5.17	RNA biosynthesis.transcriptional regulation.transcription factor (NAC)	CRO_T001050	Transcript	transcription factor (NAC)	3.6	5.5	4.2	4.8		#N/A
15.5.17	RNA biosynthesis.transcriptional regulation.transcription factor (NAC)	CRO_T024525	Transcript	transcription factor (NAC)	0.8	0	0	0.4		#N/A
15.5.17	RNA biosynthesis.transcriptional regulation.transcription factor (NAC)	CRO_T031013	Transcript	transcription factor (NAC)	3.8	3.5	1.5	1.8		#N/A
15.5.17	RNA biosynthesis.transcriptional regulation.transcription factor (NAC)	CRO_T008361	Transcript	transcription factor (NAC)	0	0	1.2	0		#N/A
15.5.17	RNA biosynthesis.transcriptional regulation.transcription factor (NAC)	CRO_T013024	Transcript	transcription factor (NAC)	1.4	1	-0.7	-0.8		#N/A
15.5.17	RNA biosynthesis.transcriptional regulation.transcription factor (NAC)	CRO_T013934	Transcript	transcription factor (NAC)	1.5	1.8	2.3	2.2		#N/A
15.5.17	RNA biosynthesis.transcriptional regulation.transcription factor (NAC)	CRO_T015465	Transcript	transcription factor (NAC)	0	0	-3.1	-2.5		#N/A
15.5.17	RNA biosynthesis.transcriptional regulation.transcription factor (NAC)	CRO_T005173	Transcript	transcription factor (NAC)	1.4	1.7	0	0		#N/A
15.5.17	RNA biosynthesis.transcriptional regulation.transcription factor (NAC)	CRO_T005712	Transcript	transcription factor (NAC)	0	0	-0.3	0		#N/A
15.5.17	RNA biosynthesis.transcriptional regulation.transcription factor (NAC)	CRO_T004613	Transcript	transcription factor (NAC)	0.8	1	0	0.6		#N/A
15.5.17	RNA biosynthesis.transcriptional regulation.transcription factor (NAC)	CRO_T004614	Transcript	transcription factor (NAC)	1.1	1.1	0	0	y	#N/A
15.5.17	RNA biosynthesis.transcriptional regulation.transcription factor (NAC)	CRO_T031065	Transcript	transcription factor (NAC)	3.6	3.7	0	1.2		CRO_T031065
15.5.18	RNA biosynthesis.transcriptional regulation.transcription factor (SBP)	CRO_T012597	Transcript	transcription factor (SBP)	0	-1	1.4	1.2		#N/A
15.5.18	RNA biosynthesis.transcriptional regulation.transcription factor (SBP)	CRO_T019040	Transcript	transcription factor (SBP)	-1.5	-1.7	0	0		#N/A
15.5.18	RNA biosynthesis.transcriptional regulation.transcription factor (SBP)	CRO_T004366	Transcript	transcription factor (SBP)	-1	-0.7	-0.9	-1.7		#N/A
15.5.18	RNA biosynthesis.transcriptional regulation.transcription factor (SBP)	CRO_T013269	Transcript	transcription factor (SBP)	0	0	-0.4	-0.7		#N/A
15.5.18	RNA biosynthesis.transcriptional regulation.transcription factor (SBP)	CRO_T005743	Transcript	transcription factor (SBP)	0	0	-0.5	-0.5		#N/A
15.5.18	RNA biosynthesis.transcriptional regulation.transcription factor (SBP)	CRO_T010520	Transcript	transcription factor (SBP)	0	0	2.2	2.5		#N/A
15.5.18	RNA biosynthesis.transcriptional regulation.transcription factor (SBP)	CRO_T011611	Transcript	transcription factor (SBP)	0.6	0.7	0.4	0.7		#N/A
15.5.18	RNA biosynthesis.transcriptional regulation.transcription factor (SBP)	CRO_T010923	Transcript	transcription factor (SBP)	0	0	0.8	0.5		#N/A
15.5.18	RNA biosynthesis.transcriptional regulation.transcription factor (SBP)	CRO_T006638	Transcript	transcription factor (SBP)	0	0	-0.6	-0.4		#N/A
15.5.18	RNA biosynthesis.transcriptional regulation.transcription factor (SBP)	CRO_T017097	Transcript	transcription factor (SBP)	0	0	0.4	0		#N/A
15.5.18	RNA biosynthesis.transcriptional regulation.transcription factor (SBP)	CRO_T017098	Transcript	transcription factor (SBP)	-1.1	-1.2	0	0		#N/A
15.5.18	RNA biosynthesis.transcriptional regulation.transcription factor (SBP)	CRO_T020450	Transcript	transcription factor (SBP)	-1.1	0	0	-3.1		#N/A
15.5.19	RNA biosynthesis.transcriptional regulation.transcription factor (TCP)	CRO_T018511	Transcript	transcription factor (TCP)	0.6	0	0	0		#N/A
15.5.19	RNA biosynthesis.transcriptional regulation.transcription factor (TCP)	CRO_T021003	Transcript	transcription factor (TCP)	0	0	-4.1	-3.1		#N/A
15.5.19	RNA biosynthesis.transcriptional regulation.transcription factor (TCP)	CRO_T019530	Transcript	transcription factor (TCP)	-1.2	-1.4	-1.5	-2.5		#N/A
15.5.19	RNA biosynthesis.transcriptional regulation.transcription factor (TCP)	CRO_T006559	Transcript	transcription factor (TCP)	-0.8	0	0.6	0		#N/A
15.5.19	RNA biosynthesis.transcriptional regulation.transcription factor (TCP)	CRO_T004710	Transcript	transcription factor (TCP)	0	0	-1.4	-2.6		#N/A
15.5.19	RNA biosynthesis.transcriptional regulation.transcription factor (TCP)	CRO_T006558	Transcript	transcription factor (TCP)	0	0	-0.7	-1.4		#N/A
15.5.19	RNA biosynthesis.transcriptional regulation.transcription factor (TCP)	CRO_T006725	Transcript	transcription factor (TCP)	-1.3	0	1	0		#N/A
15.5.19	RNA biosynthesis.transcriptional regulation.transcription factor (TCP)	CRO_T020418	Transcript	transcription factor (TCP)	0	0	-0.4	-0.3		#N/A
15.5.19	RNA biosynthesis.transcriptional regulation.transcription factor (TCP)	CRO_T012244	Transcript	transcription factor (TCP)	0	0	0	-3		#N/A
15.5.19	RNA biosynthesis.transcriptional regulation.transcription factor (TCP)	CRO_T020459	Transcript	transcription factor (TCP)	0	0	-0.8	-0.7		CRO_T020459
15.5.19	RNA biosynthesis.transcriptional regulation.transcription factor (TCP)	CRO_T007542	Transcript	transcription factor (TCP)	0	0	0	-0.7		#N/A
15.5.19	RNA biosynthesis.transcriptional regulation.transcription factor (TCP)	CRO_T019184	Transcript	transcription factor (TCP)	-1.5	-1.8	0	0		#N/A
15.5.19	RNA biosynthesis.transcriptional regulation.transcription factor (TCP)	CRO_T004951	Transcript	transcription factor (TCP)	0	0.7	0	0.5		#N/A
15.5.19	RNA biosynthesis.transcriptional regulation.transcription factor (TCP)	CRO_T033263	Transcript	transcription factor (TCP)	0	0	1.1	0		#N/A
15.5.19	RNA biosynthesis.transcriptional regulation.transcription factor (TCP)	CRO_T021881	Transcript	transcription factor (TCP)	0	0	-3.6	-3.6	y	#N/A
15.5.19	RNA biosynthesis.transcriptional regulation.transcription factor (TCP)	CRO_T032613	Transcript	transcription factor (TCP)	-0.9	0	0	-0.5		CRO_T032613
15.5.20	RNA biosynthesis.transcriptional regulation.transcription factor (Trihelix)	CRO_T025182	Transcript	transcription factor (Trihelix)	0	0.6	0	0		#N/A
15.5.20	RNA biosynthesis.transcriptional regulation.transcription factor (Trihelix)	CRO_T001190	Transcript	transcription factor (Trihelix)	0	0	0.7	0		#N/A
15.5.20	RNA biosynthesis.transcriptional regulation.transcription factor (Trihelix)	CRO_T030321	Transcript	transcription factor (Trihelix)	0	0.7	0	0.3		#N/A
15.5.20	RNA biosynthesis.transcriptional regulation.transcription factor (Trihelix)	CRO_T009033	Transcript	transcription factor (Trihelix)	0	0.6	0	0.6		#N/A
15.5.20	RNA biosynthesis.transcriptional regulation.transcription factor (Trihelix)	CRO_T013119	Transcript	transcription factor (Trihelix)	-1.1	-1	0.6	0.4		#N/A
15.5.20	RNA biosynthesis.transcriptional regulation.transcription factor (Trihelix)	CRO_T032990	Transcript	transcription factor (Trihelix)	0.8	0.9	0.3	0.7		#N/A
15.5.20	RNA biosynthesis.transcriptional regulation.transcription factor (Trihelix)	CRO_T016990	Transcript	transcription factor (Trihelix)	0	0	0	0.3		#N/A
15.5.20	RNA biosynthesis.transcriptional regulation.transcription factor (Trihelix)	CRO_T012329	Transcript	transcription factor (Trihelix)	2	0	2.6	3.3		#N/A
15.5.20	RNA biosynthesis.transcriptional regulation.transcription factor (Trihelix)	CRO_T013168	Transcript	transcription factor (Trihelix)	-0.6	-0.6	-0.6	-1.1		#N/A
15.5.20	RNA biosynthesis.transcriptional regulation.transcription factor (Trihelix)	CRO_T016677	Transcript	transcription factor (Trihelix)	0	0	0.4	0		#N/A
15.5.20	RNA biosynthesis.transcriptional regulation.transcription factor (Trihelix)	CRO_T012917	Transcript	transcription factor (Trihelix)	0	0	-0.3	-0.3		#N/A
15.5.20	RNA biosynthesis.transcriptional regulation.transcription factor (Trihelix)	CRO_T004443	Transcript	transcription factor (Trihelix)	0	0	0.4	0.5		#N/A
15.5.20	RNA biosynthesis.transcriptional regulation.transcription factor (Trihelix)	CRO_T032269	Transcript	transcription factor (Trihelix)	0	-2.6	0	0		#N/A
15.5.21	RNA biosynthesis.transcriptional regulation.transcription factor (TUB)	CRO_T018248	Transcript	transcription factor (TUB)	-0.6	0	0.4	0		#N/A
15.5.21	RNA biosynthesis.transcriptional regulation.transcription factor (TUB)	CRO_T014086	Transcript	transcription factor (TUB)	0	0	0.4	0.4		#N/A
15.5.21	RNA biosynthesis.transcriptional regulation.transcription factor (TUB)	CRO_T033482	Transcript	transcription factor (TUB)	0	0	0.6	0.5		#N/A
15.5.22	RNA biosynthesis.transcriptional regulation.transcription factor (WRKY)	CRO_T019677	Transcript	transcription factor (WRKY)	0	0	-0.8	0		#N/A
15.5.22	RNA biosynthesis.transcriptional regulation.transcription factor (WRKY)	CRO_T002542	Transcript	transcription factor (WRKY)	1.1	0	0	-1		#N/A
15.5.22	RNA biosynthesis.transcriptional regulation.transcription factor (WRKY)	CRO_T001412	Transcript	transcription factor (WRKY)	-0.9	0	-0.5	-0.5	y	#N/A
15.5.22	RNA biosynthesis.transcriptional regulation.transcription factor (WRKY)	CRO_T012002	Transcript	transcription factor (WRKY)	0	0	-1.8	-1.4		CRO_T012002
15.5.22	RNA biosynthesis.transcriptional regulation.transcription factor (WRKY)	CRO_T008166	Transcript	transcription factor (WRKY)	-3.5	-2.6	0	0		#N/A
15.5.22	RNA biosynthesis.transcriptional regulation.transcription factor (WRKY)	CRO_T032890	Transcript	transcription factor (WRKY)	0	1.2	-2.1	-1.5		#N/A
15.5.22	RNA biosynthesis.transcriptional regulation.transcription factor (WRKY)	CRO_T014440	Transcript	transcription factor (WRKY)	0	0	0.3	0		#N/A
15.5.22	RNA biosynthesis.transcriptional regulation.transcription factor (WRKY)	CRO_T014443	Transcript	transcription factor (WRKY)	0	0	-2.8	-2.6		#N/A
15.5.22	RNA biosynthesis.transcriptional regulation.transcription factor (WRKY)	CRO_T030955	Transcript	transcription factor (WRKY)	0	0	-1.3	0		#N/A
15.5.22	RNA biosynthesis.transcriptional regulation.transcription factor (WRKY)	CRO_T029908	Transcript	transcription factor (WRKY)	0	0	-0.8	-0.6		#N/A
15.5.22	RNA biosynthesis.transcriptional regulation.transcription factor (WRKY)	CRO_T012030	Transcript	transcription factor (WRKY)	0	0	0	0.6		#N/A
15.5.22	RNA biosynthesis.transcriptional regulation.transcription factor (WRKY)	CRO_T013826	Transcript	transcription factor (WRKY)	0.6	0.8	-0.3	0		#N/A
15.5.22	RNA biosynthesis.transcriptional regulation.transcription factor (WRKY)	CRO_T013335	Transcript	transcription factor (WRKY)	0	0	-3.1	0		#N/A
15.5.22	RNA biosynthesis.transcriptional regulation.transcription factor (WRKY)	CRO_T008529	Transcript	transcription factor (WRKY)	1.9	0	2.6	2.9		#N/A
15.5.22	RNA biosynthesis.transcriptional regulation.transcription factor (WRKY)	CRO_T014985	Transcript	transcription factor (WRKY)	4.2	3.8	0	2.6		#N/A
15.5.22	RNA biosynthesis.transcriptional regulation.transcription factor (WRKY)	CRO_T005786	Transcript	transcription factor (WRKY)	0	0	-0.9	-1.4		#N/A
15.5.22	RNA biosynthesis.transcriptional regulation.transcription factor (WRKY)	CRO_T031541	Transcript	transcription factor (WRKY)	0	0	-0.6	-0.6		#N/A
15.5.22	RNA biosynthesis.transcriptional regulation.transcription factor (WRKY)	CRO_T006222	Transcript	transcription factor (WRKY)	0	0	0	-0.4		#N/A
15.5.22	RNA biosynthesis.transcriptional regulation.transcription factor (WRKY)	CRO_T012653	Transcript	transcription factor (WRKY)	0	0	0	-2.9		#N/A
15.5.22	RNA biosynthesis.transcriptional regulation.transcription factor (WRKY)	CRO_T031986	Transcript	transcription factor (WRKY)	2.3	2	1.5	2.8		#N/A
15.5.22	RNA biosynthesis.transcriptional regulation.transcription factor (WRKY)	CRO_T004894	Transcript	transcription factor (WRKY)	0	0	0	1.8		#N/A
15.5.22	RNA biosynthesis.transcriptional regulation.transcription factor (WRKY)	CRO_T007332	Transcript	transcription factor (WRKY)	0.7	0.8	-0.7	-0.6		#N/A
15.5.22	RNA biosynthesis.transcriptional regulation.transcription factor (WRKY)	CRO_T021622	Transcript	transcription factor (WRKY)	1.3	0.9	-0.9	-0.5		#N/A
15.5.22	RNA biosynthesis.transcriptional regulation.transcription factor (WRKY)	CRO_T010612	Transcript	transcription factor (WRKY)	0	1	-1.1	-1.4		#N/A
15.5.22	RNA biosynthesis.transcriptional regulation.transcription factor (WRKY)	CRO_T010746	Transcript	transcription factor (WRKY)	-1.1	0	-0.8	-1.4		#N/A
15.5.22	RNA biosynthesis.transcriptional regulation.transcription factor (WRKY)	CRO_T029338	Transcript	transcription factor (WRKY)	0	0	0	-0.4		#N/A
15.5.22	RNA biosynthesis.transcriptional regulation.transcription factor (WRKY)	CRO_T015228	Transcript	transcription factor (WRKY)	0	0	-2.8	-3.3		#N/A
15.5.22	RNA biosynthesis.transcriptional regulation.transcription factor (WRKY)	CRO_T032048	Transcript	transcription factor (WRKY)	2.5	2	-2.4	0		CRO_T032048
15.5.22	RNA biosynthesis.transcriptional regulation.transcription factor (WRKY)	CRO_T005947	Transcript	transcription factor (WRKY)	0	0	0.4	0		#N/A
15.5.22	RNA biosynthesis.transcriptional regulation.transcription factor (WRKY)	CRO_T030654	Transcript	transcription factor (WRKY)	1	1.5	0	1.1		#N/A
15.5.22	RNA biosynthesis.transcriptional regulation.transcription factor (WRKY)	CRO_T027448	Transcript	transcription factor (WRKY)	1.8	1.8	0	0		#N/A
15.5.22	RNA biosynthesis.transcriptional regulation.transcription factor (WRKY)	CRO_T010846	Transcript	transcription factor (WRKY)	1.8	2.2	-1.3	-0.4		#N/A
15.5.22	RNA biosynthesis.transcriptional regulation.transcription factor (WRKY)	CRO_T033208	Transcript	transcription factor (WRKY)	0.8	0.8	0	0.7		#N/A
15.5.22	RNA biosynthesis.transcriptional regulation.transcription factor (WRKY)	CRO_T033548	Transcript	transcription factor (WRKY)	0	0	-1.2	-1		#N/A
15.5.22	RNA biosynthesis.transcriptional regulation.transcription factor (WRKY)	CRO_T007277	Transcript	transcription factor (WRKY)	0.7	0.8	0.3	0.3		#N/A
15.5.22	RNA biosynthesis.transcriptional regulation.transcription factor (WRKY)	CRO_T022585	Transcript	transcription factor (WRKY)	-0.6	-0.8	0	-0.9		#N/A
15.5.22	RNA biosynthesis.transcriptional regulation.transcription factor (WRKY)	CRO_T010216	Transcript	transcription factor (WRKY)	0	-1.2	-0.9	-1.7		#N/A
15.5.22	RNA biosynthesis.transcriptional regulation.transcription factor (WRKY)	CRO_T007263	Transcript	transcription factor (WRKY)	2.5	1.7	-3.5	-3.1		#N/A
15.5.22	RNA biosynthesis.transcriptional regulation.transcription factor (WRKY)	CRO_T012731	Transcript	transcription factor (WRKY)	0	0	0	0.4		#N/A
15.5.22	RNA biosynthesis.transcriptional regulation.transcription factor (WRKY)	CRO_T028956	Transcript	transcription factor (WRKY)	0	0	-1.2	-1.1		#N/A
15.5.22	RNA biosynthesis.transcriptional regulation.transcription factor (WRKY)	CRO_T011013	Transcript	transcription factor (WRKY)	0	-1.9	-6.6	-6.7		#N/A
15.5.22	RNA biosynthesis.transcriptional regulation.transcription factor (WRKY)	CRO_T027357	Transcript	transcription factor (WRKY)	0	0.8	0	0		CRO_T027357
15.5.24	RNA biosynthesis.transcriptional regulation.transcription factor (AS2/LOB)	CRO_T001839	Transcript	transcription factor (AS2/LOB)	-1.4	-1.3	-1.1	-1.2		#N/A
15.5.24	RNA biosynthesis.transcriptional regulation.transcription factor (AS2/LOB)	CRO_T028254	Transcript	transcription factor (AS2/LOB)	2	0	3.2	5.7		#N/A
15.5.24	RNA biosynthesis.transcriptional regulation.transcription factor (AS2/LOB)	CRO_T020760	Transcript	transcription factor (AS2/LOB)	0.7	0.6	-0.5	-0.3		#N/A
15.5.24	RNA biosynthesis.transcriptional regulation.transcription factor (AS2/LOB)	CRO_T012569	Transcript	transcription factor (AS2/LOB)	0	0	0	0.6		#N/A
15.5.24	RNA biosynthesis.transcriptional regulation.transcription factor (AS2/LOB)	CRO_T015345	Transcript	transcription factor (AS2/LOB)	0	0.7	-0.7	1.1		#N/A
15.5.24	RNA biosynthesis.transcriptional regulation.transcription factor (AS2/LOB)	CRO_T026212	Transcript	transcription factor (AS2/LOB)	-2.3	-1.6	1	2.6		#N/A
15.5.24	RNA biosynthesis.transcriptional regulation.transcription factor (AS2/LOB)	CRO_T008131	Transcript	transcription factor (AS2/LOB)	-2.9	0	-3.3	-5		#N/A
15.5.24	RNA biosynthesis.transcriptional regulation.transcription factor (AS2/LOB)	CRO_T025893	Transcript	transcription factor (AS2/LOB)	3.6	2.3	5.5	5.2		#N/A
15.5.24	RNA biosynthesis.transcriptional regulation.transcription factor (AS2/LOB)	CRO_T032839	Transcript	transcription factor (AS2/LOB)	0	0	0	1		#N/A
15.5.24	RNA biosynthesis.transcriptional regulation.transcription factor (AS2/LOB)	CRO_T015508	Transcript	transcription factor (AS2/LOB)	0	0	2.2	4.8		#N/A
15.5.24	RNA biosynthesis.transcriptional regulation.transcription factor (AS2/LOB)	CRO_T017164	Transcript	transcription factor (AS2/LOB)	0	0	1.7	1.3		#N/A
15.5.25	RNA biosynthesis.transcriptional regulation.transcription factor (ARID)	CRO_T000804	Transcript	transcription factor (ARID)	0	0	0	0.5		#N/A
15.5.26	RNA biosynthesis.transcriptional regulation.transcription factor (CAMTA)	CRO_T030901	Transcript	transcription factor (CAMTA)	0	0	-0.7	-0.5	y	#N/A
15.5.26	RNA biosynthesis.transcriptional regulation.transcription factor (CAMTA)	CRO_T013696	Transcript	transcription factor (CAMTA)	0	0	-0.3	0		CRO_T013696
15.5.26	RNA biosynthesis.transcriptional regulation.transcription factor (CAMTA)	CRO_T026331	Transcript	transcription factor (CAMTA)	0.7	0.8	0	0.4		CRO_T026331
15.5.28	RNA biosynthesis.transcriptional regulation.transcription factor (GeBP)	CRO_T025975	Transcript	transcription factor (GeBP)	0.8	0.6	0	0.3		#N/A
15.5.28	RNA biosynthesis.transcriptional regulation.transcription factor (GeBP)	CRO_T022823	Transcript	transcription factor (GeBP)	0.8	0.8	0	0		#N/A
15.5.28	RNA biosynthesis.transcriptional regulation.transcription factor (GeBP)	CRO_T004161	Transcript	transcription factor (GeBP)	0.6	0.7	0	0.2		#N/A
15.5.29	RNA biosynthesis.transcriptional regulation.transcription factor (JUMONJI)	CRO_T027829	Transcript	transcription factor (JUMONJI)	0.8	0.8	0	0.2		#N/A
15.5.29	RNA biosynthesis.transcriptional regulation.transcription factor (JUMONJI)	CRO_T004544	Transcript	transcription factor (JUMONJI)	0.8	0.9	0	0.5		#N/A
15.5.29	RNA biosynthesis.transcriptional regulation.transcription factor (JUMONJI)	CRO_T001660	Transcript	transcription factor (JUMONJI)	0	0	-0.3	-0.3		#N/A
15.5.29	RNA biosynthesis.transcriptional regulation.transcription factor (JUMONJI)	CRO_T018529	Transcript	transcription factor (JUMONJI)	-0.6	0	0	-0.7		#N/A
15.5.29	RNA biosynthesis.transcriptional regulation.transcription factor (JUMONJI)	CRO_T021750	Transcript	transcription factor (JUMONJI)	0	0	-0.4	0		#N/A
15.5.29	RNA biosynthesis.transcriptional regulation.transcription factor (JUMONJI)	CRO_T020284	Transcript	transcription factor (JUMONJI)	0	0	-0.6	-0.6		#N/A
15.5.29	RNA biosynthesis.transcriptional regulation.transcription factor (JUMONJI)	CRO_T027687	Transcript	transcription factor (JUMONJI)	0	0	-0.6	-0.6		#N/A
15.5.29	RNA biosynthesis.transcriptional regulation.transcription factor (JUMONJI)	CRO_T001803	Transcript	transcription factor (JUMONJI)	1	1	-0.6	0		#N/A
15.5.29	RNA biosynthesis.transcriptional regulation.transcription factor (JUMONJI)	CRO_T025642	Transcript	transcription factor (JUMONJI)	0	0	0.7	0.8		#N/A
15.5.29	RNA biosynthesis.transcriptional regulation.transcription factor (JUMONJI)	CRO_T029693	Transcript	transcription factor (JUMONJI)	0	0	0	-1		#N/A
15.5.29	RNA biosynthesis.transcriptional regulation.transcription factor (JUMONJI)	CRO_T004092	Transcript	transcription factor (JUMONJI)	0	0	-0.5	-0.4		#N/A
15.5.29	RNA biosynthesis.transcriptional regulation.transcription factor (JUMONJI)	CRO_T022559	Transcript	transcription factor (JUMONJI)	0	0	0	-0.5	y	#N/A
15.5.29	RNA biosynthesis.transcriptional regulation.transcription factor (JUMONJI)	CRO_T032183	Transcript	transcription factor (JUMONJI)	0	0	-0.3	0		CRO_T032183
15.5.29	RNA biosynthesis.transcriptional regulation.transcription factor (JUMONJI)	CRO_T033272	Transcript	transcription factor (JUMONJI)	0.7	0.7	0	0		#N/A
15.5.30	RNA biosynthesis.transcriptional regulation.transcription factor (PHD)	CRO_T014842	Transcript	PHD finger transcription factor	0	0	0	0.5		#N/A
15.5.30	RNA biosynthesis.transcriptional regulation.transcription factor (PHD)	CRO_T018403	Transcript	PHD finger transcription factor	0.8	0.8	-0.4	-0.3		#N/A
15.5.30	RNA biosynthesis.transcriptional regulation.transcription factor (PHD)	CRO_T009333	Transcript	PHD finger transcription factor	1.2	1	-0.3	0		CRO_T009333
15.5.30	RNA biosynthesis.transcriptional regulation.transcription factor (PHD)	CRO_T003460	Transcript	PHD finger transcription factor	0	0	-0.3	0		#N/A
15.5.31	RNA biosynthesis.transcriptional regulation.transcription factor (TAZ)	CRO_T013763	Transcript	transcription factor (TAZ)	2.2	0	1.1	1.3		#N/A
15.5.31	RNA biosynthesis.transcriptional regulation.transcription factor (TAZ)	CRO_T023240	Transcript	transcription factor (TAZ)	0	0	0	5.4		#N/A
15.5.31	RNA biosynthesis.transcriptional regulation.transcription factor (TAZ)	CRO_T009975	Transcript	transcription factor (TAZ)	1.6	1.6	1.3	1.6		#N/A
15.5.31	RNA biosynthesis.transcriptional regulation.transcription factor (TAZ)	CRO_T024922	Transcript	transcription factor (TAZ)	0	0	1.8	1.2		#N/A
15.5.31	RNA biosynthesis.transcriptional regulation.transcription factor (TAZ)	CRO_T015348	Transcript	transcription factor (TAZ)	2.5	4.2	0	0		#N/A
15.5.32	RNA biosynthesis.transcriptional regulation.transcription factor (bHLH)	CRO_T013043	Transcript	transcription factor (bHLH)	0	0	0.7	0		#N/A
15.5.32	RNA biosynthesis.transcriptional regulation.transcription factor (bHLH)	CRO_T003739	Transcript	transcription factor (bHLH)	0	0	1.8	0		#N/A
15.5.32	RNA biosynthesis.transcriptional regulation.transcription factor (bHLH)	CRO_T004280	Transcript	transcription factor (bHLH)	-2.4	-2	-1.7	-2.1		#N/A
15.5.32	RNA biosynthesis.transcriptional regulation.transcription factor (bHLH)	CRO_T032168	Transcript	transcription factor (bHLH)	0	0	0	1.5		#N/A
15.5.32	RNA biosynthesis.transcriptional regulation.transcription factor (bHLH)	CRO_T021953	Transcript	transcription factor (bHLH)	0.6	0	0.4	0.4		#N/A
15.5.32	RNA biosynthesis.transcriptional regulation.transcription factor (bHLH)	CRO_T031793	Transcript	transcription factor (bHLH)	0	0.7	-1.3	-1.5		#N/A
15.5.32	RNA biosynthesis.transcriptional regulation.transcription factor (bHLH)	CRO_T024406	Transcript	transcription factor (bHLH)	0	0	0	-1.1		#N/A
15.5.32	RNA biosynthesis.transcriptional regulation.transcription factor (bHLH)	CRO_T013854	Transcript	transcription factor (bHLH)	-0.8	0	-1.3	-1.4		#N/A
15.5.32	RNA biosynthesis.transcriptional regulation.transcription factor (bHLH)	CRO_T029686	Transcript	transcription factor (bHLH)	-0.9	-0.9	0	0		#N/A
15.5.32	RNA biosynthesis.transcriptional regulation.transcription factor (bHLH)	CRO_T009476	Transcript	transcription factor (bHLH)	-1.1	-1	-1	-1.4	y	#N/A
15.5.32	RNA biosynthesis.transcriptional regulation.transcription factor (bHLH)	CRO_T014337	Transcript	transcription factor (bHLH)	0	0	0.3	0.4		CRO_T014337
15.5.32	RNA biosynthesis.transcriptional regulation.transcription factor (bHLH)	CRO_T023973	Transcript	transcription factor (bHLH)	3	3.3	0	1.4		#N/A
15.5.32	RNA biosynthesis.transcriptional regulation.transcription factor (bHLH)	CRO_T025596	Transcript	transcription factor (bHLH)	0	0	-2.2	-3.4		#N/A
15.5.32	RNA biosynthesis.transcriptional regulation.transcription factor (bHLH)	CRO_T008237	Transcript	transcription factor (bHLH)	-1.1	-1	0	-0.8		#N/A
15.5.32	RNA biosynthesis.transcriptional regulation.transcription factor (bHLH)	CRO_T022405	Transcript	transcription factor (bHLH)	0	0	0	-1.5		#N/A
15.5.32	RNA biosynthesis.transcriptional regulation.transcription factor (bHLH)	CRO_T008909	Transcript	transcription factor (bHLH)	0	0	0	0.6		#N/A
15.5.32	RNA biosynthesis.transcriptional regulation.transcription factor (bHLH)	CRO_T013486	Transcript	transcription factor (bHLH)	-2.4	-2.2	0.4	0		#N/A
15.5.32	RNA biosynthesis.transcriptional regulation.transcription factor (bHLH)	CRO_T006408	Transcript	transcription factor (bHLH)	-2.7	-1.7	-3.5	-3.9		#N/A
15.5.32	RNA biosynthesis.transcriptional regulation.transcription factor (bHLH)	CRO_T007941	Transcript	transcription factor (bHLH)	1.9	1.6	0.6	0	y	#N/A
15.5.32	RNA biosynthesis.transcriptional regulation.transcription factor (bHLH)	CRO_T033764	Transcript	transcription factor (bHLH)	0	0	-2	-1.9		CRO_T033764
15.5.32	RNA biosynthesis.transcriptional regulation.transcription factor (bHLH)	CRO_T000931	Transcript	transcription factor (bHLH)	0	0	-2	-2.8		#N/A
15.5.32	RNA biosynthesis.transcriptional regulation.transcription factor (bHLH)	CRO_T012750	Transcript	transcription factor (bHLH)	0	0	0	-0.2		#N/A
15.5.32	RNA biosynthesis.transcriptional regulation.transcription factor (bHLH)	CRO_T012857	Transcript	transcription factor (bHLH)	0	0	-0.5	-1		#N/A
15.5.32	RNA biosynthesis.transcriptional regulation.transcription factor (bHLH)	CRO_T023879	Transcript	transcription factor (bHLH)	-1.1	-0.9	0	-0.6		#N/A
15.5.32	RNA biosynthesis.transcriptional regulation.transcription factor (bHLH)	CRO_T013762	Transcript	transcription factor (bHLH)	0.8	0	1.2	1		#N/A
15.5.32	RNA biosynthesis.transcriptional regulation.transcription factor (bHLH)	CRO_T003565	Transcript	transcription factor (bHLH)	0	0	0	-1.1		#N/A
15.5.32	RNA biosynthesis.transcriptional regulation.transcription factor (bHLH)	CRO_T022827	Transcript	transcription factor (bHLH)	0	0	0.6	-0.7	y	#N/A
15.5.32	RNA biosynthesis.transcriptional regulation.transcription factor (bHLH)	CRO_T018200	Transcript	transcription factor (bHLH)	-1.3	-1.4	1.3	0.8		CRO_T018200
15.5.32	RNA biosynthesis.transcriptional regulation.transcription factor (bHLH)	CRO_T016036	Transcript	transcription factor (bHLH)	-2	-2.3	0	0		#N/A
15.5.32	RNA biosynthesis.transcriptional regulation.transcription factor (bHLH)	CRO_T028780	Transcript	transcription factor (bHLH)	1.1	1.1	1.2	1.3		#N/A
15.5.32	RNA biosynthesis.transcriptional regulation.transcription factor (bHLH)	CRO_T010262	Transcript	transcription factor (bHLH)	1.1	0.9	1	0		#N/A
15.5.32	RNA biosynthesis.transcriptional regulation.transcription factor (bHLH)	CRO_T014758	Transcript	transcription factor (bHLH)	0	0	0	0.6		#N/A
15.5.32	RNA biosynthesis.transcriptional regulation.transcription factor (bHLH)	CRO_T007185	Transcript	transcription factor (bHLH)	0	0	0	-0.6		#N/A
15.5.32	RNA biosynthesis.transcriptional regulation.transcription factor (bHLH)	CRO_T016217	Transcript	transcription factor (bHLH)	0	0	0	5.2		#N/A
15.5.32	RNA biosynthesis.transcriptional regulation.transcription factor (bHLH)	CRO_T000873	Transcript	transcription factor (bHLH)	0	0	-0.6	-1.2		#N/A
15.5.32	RNA biosynthesis.transcriptional regulation.transcription factor (bHLH)	CRO_T002659	Transcript	transcription factor (bHLH)	-1.7	-1.4	-4.1	-6.7		#N/A
15.5.32	RNA biosynthesis.transcriptional regulation.transcription factor (bHLH)	CRO_T020822	Transcript	transcription factor (bHLH)	0	0	-0.4	-0.3		#N/A
15.5.32	RNA biosynthesis.transcriptional regulation.transcription factor (bHLH)	CRO_T001595	Transcript	transcription factor (bHLH)	-1.4	-0.9	-1.7	-2		#N/A
15.5.32	RNA biosynthesis.transcriptional regulation.transcription factor (bHLH)	CRO_T002486	Transcript	transcription factor (bHLH)	0	0	3.1	0		#N/A
15.5.32	RNA biosynthesis.transcriptional regulation.transcription factor (bHLH)	CRO_T004901	Transcript	transcription factor (bHLH)	-0.8	0	-0.6	0		#N/A
15.5.32	RNA biosynthesis.transcriptional regulation.transcription factor (bHLH)	CRO_T003385	Transcript	transcription factor (bHLH)	1	0.9	0.5	0.5		#N/A
15.5.32	RNA biosynthesis.transcriptional regulation.transcription factor (bHLH)	CRO_T019387	Transcript	transcription factor (bHLH)	0	0	-0.3	-0.7		#N/A
15.5.32	RNA biosynthesis.transcriptional regulation.transcription factor (bHLH)	CRO_T008069	Transcript	transcription factor (bHLH)	1	0.8	0.6	1		#N/A
15.5.32	RNA biosynthesis.transcriptional regulation.transcription factor (bHLH)	CRO_T009037	Transcript	transcription factor (bHLH)	0	0	-1	-1.3		#N/A
15.5.32	RNA biosynthesis.transcriptional regulation.transcription factor (bHLH)	CRO_T010812	Transcript	transcription factor (bHLH)	-0.6	0	0	0		#N/A
15.5.32	RNA biosynthesis.transcriptional regulation.transcription factor (bHLH)	CRO_T021876	Transcript	transcription factor (bHLH)	-1.7	0	-2.7	-3		#N/A
15.5.32	RNA biosynthesis.transcriptional regulation.transcription factor (bHLH)	CRO_T006779	Transcript	transcription factor (bHLH)	0	0	0	-1.2		#N/A
15.5.32	RNA biosynthesis.transcriptional regulation.transcription factor (bHLH)	CRO_T003252	Transcript	transcription factor (bHLH)	0	0	0	-0.3		#N/A
15.5.32	RNA biosynthesis.transcriptional regulation.transcription factor (bHLH)	CRO_T031561	Transcript	transcription factor (bHLH)	0	0	-1.2	-2.3		#N/A
15.5.32	RNA biosynthesis.transcriptional regulation.transcription factor (bHLH)	CRO_T013544	Transcript	transcription factor (bHLH)	0	0	-0.5	0		#N/A
15.5.32	RNA biosynthesis.transcriptional regulation.transcription factor (bHLH)	CRO_T003206	Transcript	transcription factor (bHLH)	2.6	1.7	1.8	2.4		#N/A
15.5.32	RNA biosynthesis.transcriptional regulation.transcription factor (bHLH)	CRO_T016859	Transcript	transcription factor (bHLH)	0	0	1.1	0		#N/A
15.5.32	RNA biosynthesis.transcriptional regulation.transcription factor (bHLH)	CRO_T010532	Transcript	transcription factor (bHLH)	0.8	0	1.5	1.8		#N/A
15.5.32	RNA biosynthesis.transcriptional regulation.transcription factor (bHLH)	CRO_T000223	Transcript	transcription factor (bHLH)	0	0	-1.6	-1.9		#N/A
15.5.32	RNA biosynthesis.transcriptional regulation.transcription factor (bHLH)	CRO_T019698	Transcript	transcription factor (bHLH)	0	0	1.5	0		#N/A
15.5.32	RNA biosynthesis.transcriptional regulation.transcription factor (bHLH)	CRO_T000811	Transcript	transcription factor (bHLH)	-2.5	-2.6	0	0		#N/A
15.5.32	RNA biosynthesis.transcriptional regulation.transcription factor (bHLH)	CRO_T019601	Transcript	transcription factor (bHLH)	1.4	1	0	0.4		#N/A
15.5.32	RNA biosynthesis.transcriptional regulation.transcription factor (bHLH)	CRO_T033769	Transcript	transcription factor (bHLH)	0	0	-1.4	-1.6		#N/A
15.5.32	RNA biosynthesis.transcriptional regulation.transcription factor (bHLH)	CRO_T013503	Transcript	transcription factor (bHLH)	0	0	-2	-3.1	y	#N/A
15.5.32	RNA biosynthesis.transcriptional regulation.transcription factor (bHLH)	CRO_T013504	Transcript	transcription factor (bHLH)	0	0	1.2	1.1		CRO_T013504
15.5.32	RNA biosynthesis.transcriptional regulation.transcription factor (bHLH)	CRO_T015411	Transcript	transcription factor (bHLH)	0	0	-1.5	-2		#N/A
15.5.32	RNA biosynthesis.transcriptional regulation.transcription factor (bHLH)	CRO_T019553	Transcript	transcription factor (bHLH)	0	0	-0.7	-0.9		#N/A
15.5.32	RNA biosynthesis.transcriptional regulation.transcription factor (bHLH)	CRO_T000734	Transcript	transcription factor (bHLH)	0	0	3.6	0		#N/A
15.5.32	RNA biosynthesis.transcriptional regulation.transcription factor (bHLH)	CRO_T000071	Transcript	transcription factor (bHLH)	0	0	-0.5	-0.7		#N/A
[truncated: 13,320 more rows]

## Sheet: Table S4
Table S4. Differentially expressed genes targeted by all identified DE miRNA assigned to different pathways in MapMan
[truncated: 737 more rows]

[truncated: 3 more sheets: Table S5, Table S6, Table S7]
